# Supplementary material for: RGD-Labeled Hemocytes With High Migration Activity Display a Potential Immunomodulatory Role in the Pacific Oyster Crassostrea gigas
Source: Front Immunol. 2022 Jul 5;13:914899. doi: 10.3389/fimmu.2022.914899 (PMC9294365; doi:10.3389/fimmu.2022.914899)
Supplement: Supplementary file 7 [file Table_3.xlsx]

## Sheet: Table S3
DEGs (RGD+ vs. RGD-)
Gene_id	readcount_RGD_Pos	readcount_RGD_Neg	log2FoldChange	pval	padj	significant
CGI_10000001	81.354	69.9053	0.21881	0.58255	0.75208	FALSE
CGI_10000002	38.7529	53.8008	-0.47332	0.29898	0.45218	FALSE
CGI_10000003	40.3603	82.3663	-1.0291	0.015912	0.035716	TRUE
CGI_10000004	34.8744	42.1761	-0.27426	0.61667	0.7796	FALSE
CGI_10000005	3.42411	391.071	-6.8356	1.2377e-57	2.9263e-55	TRUE
CGI_10000009	3.40241	0	Inf	0.18898	0.31047	FALSE
CGI_10000010	1.25686	8.56858	-2.7692	0.046191	0.091997	FALSE
CGI_10000011	0	0	NA	NA	NA	NA
CGI_10000013	269.58	392.548	-0.54216	0.075382	0.14123	FALSE
CGI_10000014	1.91621	8.02474	-2.0662	0.4129	0.58114	FALSE
CGI_10000015	56.3069	18.5269	1.6037	0.0019695	0.0053673	TRUE
CGI_10000016	16.0101	48.0419	-1.5853	0.0030052	0.007874	TRUE
CGI_10000017	0.657713	3.17293	-2.2703	0.55625	0.72735	FALSE
CGI_10000018	13.2144	5.11917	1.3681	0.16493	0.27727	FALSE
CGI_10000019	114.003	492.701	-2.1116	1.1495e-10	9.5376e-10	TRUE
CGI_10000021	4.59394	9.18671	-0.99982	0.39408	0.56227	FALSE
CGI_10000024	5.80637	2.02298	1.5212	0.37542	0.54156	FALSE
CGI_10000025	0.222582	113.54	-8.9946	3.7871e-15	5.1839e-14	TRUE
CGI_10000026	5.81395	7.00369	-0.2686	0.83343	0.96132	FALSE
CGI_10000028	37.9505	147.773	-1.9612	2.0732e-07	1.1064e-06	TRUE
CGI_10000029	0.203332	0	Inf	1	1	FALSE
CGI_10000030	55.7412	110.777	-0.99085	0.0095036	0.022474	TRUE
CGI_10000031	220.507	321.426	-0.54366	0.06814	0.12926	FALSE
CGI_10000032	96.2249	89.2704	0.10823	0.84556	0.9703	FALSE
CGI_10000033	8995.36	4130.87	1.1227	5.1728e-06	2.2227e-05	TRUE
CGI_10000034	1.25849	1.448	-0.20237	1	1	FALSE
CGI_10000035	4.26182	166.394	-5.287	5.8712e-27	2.2072e-25	TRUE
CGI_10000036	0	3.44641	#NAME?	0.06938	0.13129	FALSE
CGI_10000037	0.629247	0	Inf	0.94575	1	FALSE
CGI_10000038	193.869	25.8132	2.9089	1.1317e-13	1.3308e-12	TRUE
CGI_10000039	506.671	296.139	0.77478	0.0063519	0.015557	TRUE
CGI_10000040	0.609997	0.986912	-0.69412	0.98323	1	FALSE
CGI_10000041	1514.53	3180.23	-1.0703	3.0998e-05	0.00011704	TRUE
CGI_10000042	291.592	1475.95	-2.3396	0.015593	0.035085	TRUE
CGI_10000043	57.7821	33.9307	0.76803	0.10314	0.18591	FALSE
CGI_10000044	11.3752	1.9984	2.509	0.049311	0.097345	FALSE
CGI_10000045	68.3513	354.601	-2.3752	0.0046997	0.011831	TRUE
CGI_10000046	0.647679	0.504243	0.36116	1	1	FALSE
CGI_10000048	1.06274	0	Inf	0.75608	0.90245	FALSE
CGI_10000049	44.8378	408.932	-3.1891	5.3347e-20	1.1381e-18	TRUE
CGI_10000050	1346.42	3146.41	-1.2246	1.6554e-06	7.7093e-06	TRUE
CGI_10000051	114.615	162.198	-0.50096	0.12243	0.21565	FALSE
CGI_10000052	7.07244	5.21749	0.43885	0.73838	0.88914	FALSE
CGI_10000053	41.3461	35.0179	0.23966	0.72144	0.87435	FALSE
CGI_10000054	0	0	NA	NA	NA	NA
CGI_10000055	257.834	1308.19	-2.3431	6.79e-09	4.4749e-08	TRUE
CGI_10000056	14.3005	33.8257	-1.2421	0.20811	0.33684	FALSE
CGI_10000057	268.022	1412.45	-2.3978	1.7896e-15	2.5371e-14	TRUE
CGI_10000058	47.8731	9.62022	2.3151	0.00012757	0.00043318	TRUE
CGI_10000059	50.4285	8.22137	2.6168	1.5742e-05	6.2645e-05	TRUE
CGI_10000060	2.18569	0	Inf	0.39667	0.5644	FALSE
CGI_10000061	408.535	1692.39	-2.0505	0.00022469	0.00072864	TRUE
CGI_10000062	0.203332	0	Inf	1	1	FALSE
CGI_10000063	32.0495	130.464	-2.0253	3.3386e-07	1.7322e-06	TRUE
CGI_10000064	4.24666	2.47807	0.77711	0.73231	0.88381	FALSE
CGI_10000066	929.23	4298.05	-2.2096	1.9481e-06	8.957e-06	TRUE
CGI_10000067	2675.7	3534.01	-0.40139	0.10069	0.18208	FALSE
CGI_10000068	0.212548	1.49416	-2.8135	0.56537	0.73638	FALSE
CGI_10000069	1.07278	4.95613	-2.2079	0.21069	0.34032	FALSE
CGI_10000070	30.1156	106.746	-1.8256	8.9706e-06	3.706e-05	TRUE
CGI_10000071	9.42458	35.7475	-1.9233	0.0022929	0.0061532	TRUE
CGI_10000072	50.7883	4.13827	3.6174	1.0443e-07	5.8136e-07	TRUE
CGI_10000073	4.6224	1.49115	1.6322	0.42695	0.59618	FALSE
CGI_10000074	92.2716	246.914	-1.4201	1.2768e-05	5.1558e-05	TRUE
CGI_10000075	94.1769	647.265	-2.7809	0.0102	0.02397	TRUE
CGI_10000076	64.1659	91.5036	-0.51202	0.56625	0.73695	FALSE
CGI_10000077	13726	10937.1	0.32769	0.18216	0.30126	FALSE
CGI_10000078	0	1.00849	#NAME?	0.5974	0.76332	FALSE
CGI_10000079	0.445165	56.5393	-6.9888	1.0377e-06	5.0087e-06	TRUE
CGI_10000080	416.34	6081.34	-3.8686	1.5156e-05	6.0456e-05	TRUE
CGI_10000081	0.406664	0.965337	-1.2472	0.88514	0.99524	FALSE
CGI_10000082	809.496	2464.88	-1.6064	6.1482e-06	2.6081e-05	TRUE
CGI_10000083	0	0	NA	NA	NA	NA
CGI_10000084	68.5606	477.213	-2.7992	0.002033	0.0055228	TRUE
CGI_10000085	5275.65	2376.34	1.1506	3.6298e-06	1.5974e-05	TRUE
CGI_10000086	95.9125	116.641	-0.28228	0.42061	0.58952	FALSE
CGI_10000087	79.4348	18.5822	2.0959	1.4605e-05	5.8423e-05	TRUE
CGI_10000088	0.222582	0	Inf	1	1	FALSE
CGI_10000090	109.543	81.6002	0.42486	0.25109	0.39312	FALSE
CGI_10000091	255.725	156.38	0.70953	0.023412	0.050362	FALSE
CGI_10000092	0	12.1504	#NAME?	4.5928e-05	0.00016846	TRUE
CGI_10000093	678.427	1487.14	-1.1323	0.005056	0.012647	TRUE
CGI_10000094	13.3494	8.90378	0.58428	0.73574	0.8866	FALSE
CGI_10000095	2.79568	2.01697	0.47101	0.92968	1	FALSE
CGI_10000096	0.637645	30.5004	-5.5799	0.17653	0.2933	FALSE
CGI_10000097	16.4664	30.6774	-0.89766	0.12689	0.22231	FALSE
CGI_10000098	821.081	398.242	1.0439	0.00010829	0.00037193	TRUE
CGI_10000100	4.2827	1.53731	1.4781	0.48211	0.65368	FALSE
CGI_10000101	291.749	426.617	-0.54822	0.058594	0.11342	FALSE
CGI_10000102	34.2099	28.1105	0.28331	0.58602	0.75523	FALSE
CGI_10000103	3.56048	17.0228	-2.2573	0.30545	0.46017	FALSE
CGI_10000104	0	1.54031	#NAME?	0.38791	0.55549	FALSE
CGI_10000105	0	0	NA	NA	NA	NA
CGI_10000106	50.1916	63.0734	-0.32958	0.41934	0.58796	FALSE
CGI_10000107	0	6.88981	#NAME?	0.0057736	0.014265	TRUE
CGI_10000109	128.062	233.339	-0.86558	0.0062165	0.015258	TRUE
CGI_10000110	82.196	123.745	-0.59023	0.092455	0.16905	FALSE
CGI_10000111	20.5102	68.6773	-1.7435	0.083234	0.15414	FALSE
CGI_10000112	4.91359	1.95225	1.3316	0.50408	0.67652	FALSE
CGI_10000113	192.048	1569.57	-3.0308	1.1795e-07	6.5142e-07	TRUE
CGI_10000116	1.29618	0	Inf	0.66499	0.82505	FALSE
CGI_10000117	4.60642	63.3773	-3.7822	9.1288e-11	7.6656e-10	TRUE
CGI_10000118	0	0	NA	NA	NA	NA
CGI_10000119	0.203332	0.528822	-1.3789	1	1	FALSE
CGI_10000120	40.8968	10.4932	1.9625	0.0017342	0.0047822	TRUE
CGI_10000121	2.13797	3.51113	-0.71569	0.73095	0.88272	FALSE
CGI_10000122	95.4414	9.40191	3.3436	4.4663e-11	3.8944e-10	TRUE
CGI_10000123	0	4.47947	#NAME?	0.028756	0.060402	FALSE
CGI_10000124	260.018	559.088	-1.1045	9.3263e-05	0.000324	TRUE
CGI_10000125	190.177	61.3519	1.6322	3.784e-06	1.6611e-05	TRUE
CGI_10000126	74.9561	43.9838	0.76907	0.072614	0.13654	FALSE
CGI_10000127	0.406664	3.58487	-3.14	0.21638	0.34764	FALSE
CGI_10000128	7.79874	0.986912	2.9822	0.079162	0.14742	FALSE
CGI_10000129	62.6992	43.4249	0.52992	0.22186	0.35482	FALSE
CGI_10000130	380.942	517.395	-0.4417	0.11074	0.19783	FALSE
CGI_10000131	79.6209	149.889	-0.91267	0.20721	0.33561	FALSE
CGI_10000132	53.3573	87.0301	-0.70583	0.075908	0.1421	FALSE
CGI_10000133	0	1.58647	#NAME?	0.42756	0.59662	FALSE
CGI_10000134	294.323	727.557	-1.3057	2.7883e-06	1.2503e-05	TRUE
CGI_10000135	54.6424	19.3849	1.4951	0.0038498	0.0098683	TRUE
CGI_10000136	694.293	3123	-2.1693	2.0814e-16	3.2379e-15	TRUE
CGI_10000137	29.5517	201.071	-2.7664	1.8583e-08	1.1485e-07	TRUE
CGI_10000138	20.4801	17.1005	0.26019	0.77156	0.91294	FALSE
CGI_10000139	31.863	114.258	-1.8423	5.0208e-06	2.1616e-05	TRUE
CGI_10000140	0.212548	0	Inf	1	1	FALSE
CGI_10000141	0	0	NA	NA	NA	NA
CGI_10000142	0.435131	12.4114	-4.8341	0.023944	0.051415	FALSE
CGI_10000143	0	3.37868	#NAME?	0.28082	0.43064	FALSE
CGI_10000144	132.701	111.718	0.24832	0.5121	0.68496	FALSE
CGI_10000145	6.56113	13.5894	-1.0505	0.24738	0.38844	FALSE
CGI_10000147	8134.63	7114.39	0.19334	0.42692	0.59618	FALSE
CGI_10000148	16.815	16.7317	0.0071699	0.98947	1	FALSE
CGI_10000149	54.512	5.03287	3.4371	1.2786e-07	7.0265e-07	TRUE
CGI_10000150	0.637645	11.0988	-4.1215	0.0027297	0.0072089	TRUE
CGI_10000151	0.212548	0.482668	-1.1832	1	1	FALSE
CGI_10000152	14.8888	84.8411	-2.5105	0.12563	0.22035	FALSE
CGI_10000153	0.445165	0.528822	-0.24844	1	1	FALSE
CGI_10000154	95.1651	381.662	-2.0038	0.1236	0.21736	FALSE
CGI_10000155	84.4017	3870.69	-5.5192	7.524e-05	0.00026525	TRUE
CGI_10000156	49.0879	31.8244	0.62523	0.20799	0.33669	FALSE
CGI_10000157	212.567	267.901	-0.33378	0.52512	0.69621	FALSE
CGI_10000158	0	0	NA	NA	NA	NA
CGI_10000159	0	0	NA	NA	NA	NA
CGI_10000163	72.3678	163.734	-1.1779	0.00080662	0.0023719	TRUE
CGI_10000164	0	0	NA	NA	NA	NA
CGI_10000165	147.129	298.842	-1.0223	0.00083204	0.0024424	TRUE
CGI_10000166	300.235	358.716	-0.25675	0.37063	0.53635	FALSE
CGI_10000167	2.72032	3.12377	-0.19951	1	1	FALSE
CGI_10000168	0.406664	0	Inf	1	1	FALSE
CGI_10000169	0.647679	0	Inf	0.93918	1	FALSE
CGI_10000170	29.4062	7.07142	2.056	0.0048866	0.012264	TRUE
CGI_10000171	63.2504	45.1739	0.48558	0.2658	0.41151	FALSE
CGI_10000172	3.43496	0	Inf	0.18606	0.30642	FALSE
CGI_10000173	0.222582	0.528822	-1.2484	1	1	FALSE
CGI_10000174	11312.4	9715.39	0.21956	0.35754	0.52244	FALSE
CGI_10000175	186.954	72.74	1.3619	0.00012809	0.00043481	TRUE
CGI_10000176	77.8723	5.46338	3.8332	6.829e-11	5.8111e-10	TRUE
CGI_10000178	0	0	NA	NA	NA	NA
CGI_10000180	27.2254	4.71024	2.5311	0.11026	0.19707	FALSE
CGI_10000181	3.82996	0	Inf	0.14584	0.25015	FALSE
CGI_10000183	7.92509	6.49945	0.28611	0.87386	0.99074	FALSE
CGI_10000184	0	1.01149	#NAME?	0.59711	0.76332	FALSE
CGI_10000185	0	13.3371	#NAME?	0.00077555	0.0022886	TRUE
CGI_10000187	67.2821	34.1454	0.97853	0.034381	0.070727	FALSE
CGI_10000188	0	2.09071	#NAME?	0.24863	0.39014	FALSE
CGI_10000189	0.425915	717.562	-10.718	4.6962e-23	1.2906e-21	TRUE
CGI_10000190	1.65431	1.03307	0.67929	0.9367	1	FALSE
CGI_10000191	21.1086	11.6738	0.85456	0.24812	0.38947	FALSE
CGI_10000192	58.9527	36.4383	0.6941	0.14541	0.24957	FALSE
CGI_10000194	15095.7	5381.91	1.4879	2.3085e-09	1.6203e-08	TRUE
CGI_10000195	129.806	479.506	-1.8852	2.1862e-10	1.7515e-09	TRUE
CGI_10000196	29.1199	2.11529	3.7831	2.3191e-05	8.9463e-05	TRUE
CGI_10000197	16.8636	10.1952	0.72602	0.39406	0.56227	FALSE
CGI_10000198	9.38446	3.17293	1.5645	0.1941	0.31728	FALSE
CGI_10000199	205.584	303.098	-0.56006	0.065225	0.1245	FALSE
CGI_10000200	0	0	NA	NA	NA	NA
CGI_10000201	38.4409	2.45949	3.9662	1.1541e-06	5.5225e-06	TRUE
CGI_10000202	0	0	NA	NA	NA	NA
CGI_10000203	0	0	NA	NA	NA	NA
CGI_10000204	0	0	NA	NA	NA	NA
CGI_10000205	2.7195	18.1236	-2.7365	0.13821	0.23907	FALSE
CGI_10000206	1422.96	60.0396	4.5668	9.4237e-51	1.5675e-48	TRUE
CGI_10000207	3.18392	2.50264	0.34735	0.95907	1	FALSE
CGI_10000208	0.822545	0	Inf	0.85754	0.97832	FALSE
CGI_10000209	235.348	224.114	0.070563	0.82274	0.95334	FALSE
CGI_10000210	53.9128	108.696	-1.0116	0.0080064	0.01921	TRUE
CGI_10000211	9.76615	8.92535	0.12988	0.98631	1	FALSE
CGI_10000212	0	0	NA	NA	NA	NA
CGI_10000213	54.6825	21.7401	1.3307	0.009152	0.021712	TRUE
CGI_10000214	0	0.528822	#NAME?	0.89388	0.99524	FALSE
CGI_10000215	98.7641	55.6269	0.8282	0.031446	0.065294	FALSE
CGI_10000216	2.50695	2.01998	0.3116	0.99163	1	FALSE
CGI_10000217	7.28663	5.40166	0.43185	0.82607	0.95602	FALSE
CGI_10000218	35.9397	75.8228	-1.0771	0.011063	0.025775	TRUE
CGI_10000219	45.1752	75.3924	-0.73889	0.071781	0.13525	FALSE
CGI_10000220	4.93284	3.50813	0.49172	0.82452	0.95489	FALSE
CGI_10000222	0	0	NA	NA	NA	NA
CGI_10000223	7.7201	32.7892	-2.0865	0.0063382	0.015529	TRUE
CGI_10000224	28.3106	6.11209	2.2116	0.0032626	0.0084799	TRUE
CGI_10000225	7.90582	2.06913	1.9339	0.17371	0.28922	FALSE
CGI_10000226	4989.89	5432.51	-0.12261	0.60527	0.76923	FALSE
CGI_10000227	0.619213	0.528822	0.22765	1	1	FALSE
CGI_10000228	0.41588	0	Inf	1	1	FALSE
CGI_10000229	249.853	292.616	-0.22793	0.43393	0.60367	FALSE
CGI_10000231	0.861045	2.02298	-1.2323	0.71423	0.86791	FALSE
CGI_10000232	0.445165	0.965337	-1.1167	0.88912	0.99524	FALSE
CGI_10000235	224.619	171.91	0.38583	0.21706	0.3485	FALSE
CGI_10000236	4.29601	3.95365	0.11981	1	1	FALSE
CGI_10000237	4155.22	29194.9	-2.8127	1.7438e-08	1.0836e-07	TRUE
CGI_10000238	0	0	NA	NA	NA	NA
CGI_10000239	0	0	NA	NA	NA	NA
CGI_10000240	24.485	30.5514	-0.31934	0.59408	0.76224	FALSE
CGI_10000241	86.7873	56.0691	0.63028	0.12912	0.22542	FALSE
CGI_10000242	186.385	102.379	0.86438	0.0097347	0.022955	TRUE
CGI_10000243	8.80373	0	Inf	0.0071404	0.01731	TRUE
CGI_10000244	23.2056	15.0435	0.62534	0.38109	0.54767	FALSE
CGI_10000245	3.80825	5.88132	-0.62701	0.69155	0.84621	FALSE
CGI_10000246	184.932	12.8207	3.8504	2.9927e-19	5.9914e-18	TRUE
CGI_10000247	9.06401	14.0104	-0.62827	0.44337	0.6142	FALSE
CGI_10000248	0.425096	0	Inf	1	1	FALSE
CGI_10000249	0	0.504243	#NAME?	0.89387	0.99524	FALSE
CGI_10000253	0	0	NA	NA	NA	NA
CGI_10000254	4.30523	0	Inf	0.11001	0.19668	FALSE
CGI_10000256	0	0	NA	NA	NA	NA
CGI_10000257	0	0	NA	NA	NA	NA
CGI_10000258	7.38122	1.56189	2.2406	0.14896	0.25472	FALSE
CGI_10000259	198.995	781.633	-1.9738	0.00069918	0.0020791	TRUE
CGI_10000260	0	0	NA	NA	NA	NA
CGI_10000261	2.75882	3.02846	-0.13453	1	1	FALSE
CGI_10000262	14.2235	6.01077	1.2427	0.19804	0.32287	FALSE
CGI_10000263	395.088	694.244	-0.81327	0.0029517	0.0077459	TRUE
CGI_10000264	0	0	NA	NA	NA	NA
CGI_10000265	1464.89	34.3826	5.413	7.3447e-63	2.3878e-60	TRUE
CGI_10000266	209.835	168.063	0.32025	0.31594	0.47268	FALSE
CGI_10000267	32.6294	77.606	-1.25	0.0034127	0.0088325	TRUE
CGI_10000268	4.07097	6.93596	-0.76872	0.52938	0.70042	FALSE
CGI_10000269	2.08022	2.01697	0.044544	1	1	FALSE
CGI_10000270	1.92297	0	Inf	0.46102	0.63236	FALSE
CGI_10000271	270.717	34.0164	2.9925	6.3277e-17	1.0392e-15	TRUE
CGI_10000272	14.7969	38.4406	-1.3773	0.13271	0.23092	FALSE
CGI_10000273	517.186	3963.93	-2.9382	0.075654	0.14168	FALSE
CGI_10000274	392.463	106.279	1.8847	1.2418e-09	9.0282e-09	TRUE
CGI_10000275	7.90175	1.54031	2.3589	0.12335	0.21704	FALSE
CGI_10000276	0	0	NA	NA	NA	NA
CGI_10000279	106.013	70.2496	0.59368	0.11709	0.20764	FALSE
CGI_10000280	4.12954	8.42411	-1.0285	0.3524	0.51652	FALSE
CGI_10000281	611.556	3141.25	-2.3608	1.5499e-08	9.7088e-08	TRUE
CGI_10000282	484.736	36.6299	3.7261	1.056e-28	4.509e-27	TRUE
CGI_10000283	327.693	380.751	-0.2165	0.45862	0.63006	FALSE
CGI_10000284	132.875	15.2772	3.1206	2.122e-12	2.1858e-11	TRUE
CGI_10000285	6.97783	14.7424	-1.0791	0.22666	0.36141	FALSE
CGI_10000286	3.23163	0	Inf	0.21072	0.34035	FALSE
CGI_10000287	0	0	NA	NA	NA	NA
CGI_10000289	165.638	29.7217	2.4784	2.521e-10	2.0025e-09	TRUE
CGI_10000290	25.4832	50.9081	-0.99835	0.24949	0.39116	FALSE
CGI_10000291	9.92586	31.5262	-1.6673	0.21586	0.34703	FALSE
CGI_10000292	71.9245	7.64339	3.2342	9.8006e-09	6.3093e-08	TRUE
CGI_10000293	229.291	87.7154	1.3863	2.7189e-05	0.00010369	TRUE
CGI_10000294	2.17647	29.5279	-3.762	3.3707e-06	1.4895e-05	TRUE
CGI_10000295	0.222582	0	Inf	1	1	FALSE
CGI_10000296	2.94208	3.97523	-0.4342	0.82869	0.95843	FALSE
CGI_10000297	0.203332	0	Inf	1	1	FALSE
CGI_10000298	18.1388	4.52562	2.0029	0.029624	0.061962	FALSE
CGI_10000299	0	0	NA	NA	NA	NA
CGI_10000300	53.24	17.2852	1.623	0.0022721	0.0061048	TRUE
CGI_10000301	162.495	27.1176	2.5831	5.8566e-11	5.0299e-10	TRUE
CGI_10000302	0.657713	0.986912	-0.58546	0.98993	1	FALSE
CGI_10000303	2.79487	0.528822	2.4019	0.46766	0.63883	FALSE
CGI_10000304	56.2682	152.471	-1.4381	6.4411e-05	0.00022991	TRUE
CGI_10000305	2.93287	0	Inf	0.24981	0.39157	FALSE
CGI_10000306	5.45743	5.0113	0.12304	1	1	FALSE
CGI_10000307	395.121	393.005	0.0077452	0.94961	1	FALSE
CGI_10000308	23.522	14.1553	0.73267	0.44196	0.61263	FALSE
CGI_10000309	93.4983	568.547	-2.6043	2.7568e-07	1.4463e-06	TRUE
CGI_10000310	312.929	188.051	0.73471	0.01368	0.031165	TRUE
CGI_10000311	0.222582	0	Inf	1	1	FALSE
CGI_10000312	4.05009	10.7917	-1.4139	0.19904	0.32424	FALSE
CGI_10000313	81.0278	47.3685	0.77449	0.06518	0.12443	FALSE
CGI_10000314	0	0	NA	NA	NA	NA
CGI_10000315	10.0915	0.528822	4.2542	0.011955	0.027622	TRUE
CGI_10000316	0.212548	0.504243	-1.2463	1	1	FALSE
CGI_10000317	33.4736	12.7284	1.395	0.026471	0.05618	FALSE
CGI_10000318	18.5891	16.8511	0.14162	0.89788	0.99777	FALSE
CGI_10000319	0	0	NA	NA	NA	NA
CGI_10000320	0.851011	40.7276	-5.5807	2.3203e-11	2.1047e-10	TRUE
CGI_10000321	1139.42	1139.04	0.00047304	0.95187	1	FALSE
CGI_10000322	9.16782	4.73482	0.95327	0.39952	0.56718	FALSE
CGI_10000323	0	0	NA	NA	NA	NA
CGI_10000324	75.3169	8.63331	3.125	1.1069e-08	7.0796e-08	TRUE
CGI_10000325	15.0821	12.9312	0.22198	0.84685	0.97072	FALSE
CGI_10000326	35.938	2.06613	4.1205	1.195e-06	5.7018e-06	TRUE
CGI_10000327	0.425096	0.504243	-0.24633	1	1	FALSE
CGI_10000328	8.04897	1.58647	2.343	0.11382	0.20272	FALSE
CGI_10000329	0	0	NA	NA	NA	NA
CGI_10000330	15.0713	1.05764	3.8329	0.0026037	0.006912	TRUE
CGI_10000331	0	0	NA	NA	NA	NA
CGI_10000332	9.51756	0.528822	4.1697	0.016263	0.036442	TRUE
CGI_10000333	132.755	235.222	-0.82526	0.10122	0.1829	FALSE
CGI_10000334	593.202	593.471	-0.00065331	0.96825	1	FALSE
CGI_10000335	0.647679	2.01697	-1.6388	0.65268	0.81437	FALSE
CGI_10000336	79.8631	3.05304	4.7092	1.8953e-13	2.1837e-12	TRUE
CGI_10000337	982.911	2246.67	-1.1927	4.8501e-06	2.0944e-05	TRUE
CGI_10000338	670.754	1410.69	-1.0725	4.1212e-05	0.00015223	TRUE
CGI_10000339	33.2009	6.03235	2.4604	0.00068233	0.0020338	TRUE
CGI_10000340	176.564	536.605	-1.6037	0.0010058	0.0029046	TRUE
CGI_10000341	2.17647	0	Inf	0.39841	0.56601	FALSE
CGI_10000342	0.222582	0	Inf	1	1	FALSE
CGI_10000343	0	0	NA	NA	NA	NA
CGI_10000347	24.4381	136.517	-2.4819	3.8484e-08	2.2766e-07	TRUE
CGI_10000348	1.03591	0	Inf	0.7653	0.90927	FALSE
CGI_10000349	36.5195	69.8196	-0.93496	0.034998	0.071877	FALSE
CGI_10000350	66.35	59.3625	0.16054	0.73586	0.88671	FALSE
CGI_10000353	2.7195	17.3093	-2.6701	0.032027	0.066353	FALSE
CGI_10000354	0.832579	0	Inf	0.85384	0.9755	FALSE
CGI_10000355	118.922	40.0547	1.57	6.1228e-05	0.00021959	TRUE
CGI_10000356	5.61225	5.21448	0.10606	0.98558	1	FALSE
CGI_10000357	0.609997	0.528822	0.20602	1	1	FALSE
CGI_10000358	77.8648	3.03147	4.6829	4.1205e-13	4.5833e-12	TRUE
CGI_10000359	118.999	72.3984	0.71692	0.051565	0.10132	FALSE
CGI_10000360	80.841	169.259	-1.0661	0.0019456	0.0053086	TRUE
CGI_10000361	0	0	NA	NA	NA	NA
CGI_10000362	141.703	46.5362	1.6064	2.2636e-05	8.7513e-05	TRUE
CGI_10000364	369.946	170.393	1.1184	0.00013162	0.00044601	TRUE
CGI_10000365	0	0	NA	NA	NA	NA
CGI_10000366	3.92866	0	Inf	0.14585	0.25016	FALSE
CGI_10000367	0.212548	0	Inf	1	1	FALSE
CGI_10000368	1.23924	0.482668	1.3604	0.90704	1	FALSE
CGI_10000369	23.593	16.6856	0.49975	0.46506	0.63634	FALSE
CGI_10000370	32.4621	13.2327	1.2947	0.039934	0.080797	FALSE
CGI_10000371	185.015	28.9098	2.678	3.4995e-12	3.5055e-11	TRUE
CGI_10000372	4.81139	0	Inf	0.10542	0.18948	FALSE
CGI_10000373	0.222582	1.00849	-2.1798	0.77262	0.91294	FALSE
CGI_10000374	1242.24	240.042	2.3716	5.3628e-18	9.6981e-17	TRUE
CGI_10000375	0.222582	0	Inf	1	1	FALSE
CGI_10000376	0	0	NA	NA	NA	NA
CGI_10000377	11.1727	10.5088	0.088375	0.9856	1	FALSE
CGI_10000378	19.5438	12.5408	0.64008	0.41781	0.58657	FALSE
CGI_10000379	3.79309	6.27513	-0.72627	0.7284	0.88047	FALSE
CGI_10000380	214.067	483.392	-1.1751	3.8796e-05	0.00014401	TRUE
CGI_10000381	1852.41	6543.1	-1.8206	1.5669e-08	9.8089e-08	TRUE
CGI_10000383	1.933	0	Inf	0.45882	0.63011	FALSE
CGI_10000384	12422.6	14753.8	-0.24811	0.31613	0.47287	FALSE
CGI_10000388	0	0	NA	NA	NA	NA
CGI_10000389	11.674	1.46958	2.9898	0.025821	0.054983	FALSE
CGI_10000390	2.10705	8.2921	-1.9765	0.21002	0.33942	FALSE
CGI_10000391	111.391	341.461	-1.6161	0.00011825	0.00040388	TRUE
CGI_10000392	16.9481	35.8855	-1.0823	0.055386	0.10786	FALSE
CGI_10000393	14.3281	44.429	-1.6327	0.11594	0.20587	FALSE
CGI_10000394	0	0.528822	#NAME?	0.89388	0.99524	FALSE
CGI_10000395	0	0	NA	NA	NA	NA
CGI_10000396	1.09366	15.9631	-3.8675	0.0046901	0.01181	TRUE
CGI_10000397	1.72209	0	Inf	0.51975	0.69212	FALSE
CGI_10000398	2.64089	0	Inf	0.303	0.45735	FALSE
CGI_10000399	2.86347	0.528822	2.4369	0.45806	0.62957	FALSE
CGI_10000400	0.851829	3.17293	-1.8972	0.60855	0.7718	FALSE
CGI_10000401	0	0.965337	#NAME?	0.60161	0.76608	FALSE
CGI_10000402	4151.49	1764.27	1.2346	1.0183e-06	4.921e-06	TRUE
CGI_10000403	0	0	NA	NA	NA	NA
CGI_10000404	1.66516	0	Inf	0.53403	0.70494	FALSE
CGI_10000405	943.135	973.408	-0.04558	0.84973	0.97295	FALSE
CGI_10000406	14.8687	0.482668	4.9451	0.001032	0.0029766	TRUE
CGI_10000407	0	0	NA	NA	NA	NA
CGI_10000408	2098.1	2300.43	-0.13282	0.59667	0.76332	FALSE
CGI_10000409	0	0	NA	NA	NA	NA
CGI_10000410	0.212548	0	Inf	1	1	FALSE
CGI_10000411	66.6495	437.681	-2.7152	7.8835e-18	1.4009e-16	TRUE
CGI_10000412	130.04	120.936	0.10472	0.797	0.9316	FALSE
CGI_10000413	234.84	360.43	-0.61804	0.031772	0.06591	FALSE
CGI_10000414	0.203332	0	Inf	1	1	FALSE
CGI_10000415	3.68601	2.43492	0.59819	0.86147	0.98051	FALSE
CGI_10000416	0.212548	0	Inf	1	1	FALSE
CGI_10000417	29.5165	17.2235	0.77715	0.21645	0.34773	FALSE
CGI_10000418	79.8279	188.674	-1.2409	0.01208	0.027885	TRUE
CGI_10000419	0	0	NA	NA	NA	NA
CGI_10000420	0	0	NA	NA	NA	NA
CGI_10000421	13.3717	12.3963	0.10927	0.97707	1	FALSE
CGI_10000422	39.5855	118.082	-1.5767	0.011357	0.026397	TRUE
CGI_10000423	27.52	51.5348	-0.90507	0.16106	0.27236	FALSE
CGI_10000424	0.813329	0	Inf	0.86097	0.98021	FALSE
CGI_10000425	111.465	96.2162	0.21224	0.57059	0.74113	FALSE
CGI_10000426	816.719	124.748	2.7108	1.0011e-20	2.2714e-19	TRUE
CGI_10000427	140.111	63.8024	1.1349	0.0021011	0.0056911	TRUE
CGI_10000428	287.364	1091.57	-1.9255	2.9605e-09	2.0463e-08	TRUE
CGI_10000429	0.667747	0	Inf	0.93217	1	FALSE
CGI_10000430	1.7012	0.965337	0.81745	0.93973	1	FALSE
CGI_10000433	5.12941	1.46958	1.8034	0.36221	0.52682	FALSE
CGI_10000434	576.301	273.463	1.0755	0.00014661	0.00049242	TRUE
CGI_10000436	648.723	299.067	1.1171	4.8804e-05	0.00017818	TRUE
CGI_10000437	56.6334	20.5344	1.4636	0.0046	0.011602	TRUE
CGI_10000438	45.1777	25.632	0.81766	0.12148	0.21428	FALSE
CGI_10000439	0	0	NA	NA	NA	NA
CGI_10000440	13.3039	128.059	-3.2669	3.498e-14	4.3473e-13	TRUE
CGI_10000441	6476.61	11186	-0.78838	0.0016458	0.0045546	TRUE
CGI_10000443	0	0	NA	NA	NA	NA
CGI_10000444	45.4841	21.1159	1.107	0.042667	0.085774	FALSE
CGI_10000445	0.212548	0	Inf	1	1	FALSE
CGI_10000446	4.07261	0.482668	3.0768	0.26169	0.40649	FALSE
CGI_10000449	0	0	NA	NA	NA	NA
CGI_10000452	9.61708	5.92748	0.69818	0.57411	0.74411	FALSE
CGI_10000454	0.222582	5.1899	-4.5433	0.049037	0.096891	FALSE
CGI_10000455	171.896	102.203	0.7501	0.025175	0.053761	FALSE
CGI_10000456	85.5538	321.342	-1.9092	1.6935e-09	1.2052e-08	TRUE
CGI_10000457	7.044	23.6706	-1.7486	0.20553	0.33337	FALSE
CGI_10000460	182.304	30.4225	2.5831	1.6112e-11	1.4927e-10	TRUE
CGI_10000462	25.7503	52.4692	-1.0269	0.031688	0.06576	FALSE
CGI_10000463	2.94966	14.899	-2.3366	0.016594	0.037076	TRUE
CGI_10000464	17.1807	0	Inf	5.4127e-05	0.00019614	TRUE
CGI_10000465	0.212548	4.73482	-4.4774	0.25623	0.39939	FALSE
CGI_10000466	476.205	46.044	3.3705	8.2599e-25	2.6581e-23	TRUE
CGI_10000467	0	0.528822	#NAME?	0.89388	0.99524	FALSE
CGI_10000468	41.5795	29.4046	0.49983	0.36132	0.52609	FALSE
CGI_10000472	197.717	119.172	0.7304	0.025758	0.054874	FALSE
CGI_10000473	9.94429	94.3629	-3.2463	4.653e-11	4.0486e-10	TRUE
CGI_10000474	14.6646	2.04456	2.8425	0.012679	0.029127	TRUE
CGI_10000475	84.7626	63.1907	0.42372	0.2884	0.43962	FALSE
CGI_10000476	26.0666	6.06594	2.1034	0.0069065	0.01679	TRUE
CGI_10000477	54.6283	3.46798	3.9775	1.0506e-08	6.7379e-08	TRUE
CGI_10000478	3.5228	5.11917	-0.53919	0.77474	0.91385	FALSE
CGI_10000482	2.53378	3.40025	-0.42435	0.83232	0.96126	FALSE
CGI_10000483	2.75718	242.43	-6.4582	3.1288e-38	2.5357e-36	TRUE
CGI_10000484	0.203332	0	Inf	1	1	FALSE
CGI_10000485	373.88	194.24	0.94474	0.0010918	0.0031329	TRUE
CGI_10000486	634.886	140.64	2.1745	9.4208e-14	1.1183e-12	TRUE
CGI_10000487	383.165	1918.13	-2.3237	3.8519e-12	3.845e-11	TRUE
CGI_10000488	0	0	NA	NA	NA	NA
CGI_10000490	0.203332	0	Inf	1	1	FALSE
CGI_10000491	0.212548	0	Inf	1	1	FALSE
CGI_10000492	24.6775	138.387	-2.4874	0.0037593	0.0096552	TRUE
CGI_10000493	1.47022	21.3237	-3.8584	0.23078	0.36698	FALSE
CGI_10000494	278.253	493.153	-0.82564	0.0036979	0.0095121	TRUE
CGI_10000495	0	0	NA	NA	NA	NA
CGI_10000496	236.651	255.601	-0.11113	0.69424	0.84874	FALSE
CGI_10000497	76.2599	173.854	-1.1889	0.010469	0.024529	TRUE
CGI_10000498	0.406664	0	Inf	1	1	FALSE
CGI_10000499	0	0.504243	#NAME?	0.89387	0.99524	FALSE
CGI_10000500	1.24764	2.52722	-1.0183	0.72265	0.87547	FALSE
CGI_10000501	0	0	NA	NA	NA	NA
CGI_10000502	223.147	11.3757	4.294	4.0609e-24	1.2281e-22	TRUE
CGI_10000503	2.97731	1.54031	0.95079	0.73985	0.89035	FALSE
CGI_10000504	125.756	29.7336	2.0805	3.0525e-07	1.593e-06	TRUE
CGI_10000505	3.55044	1.448	1.2939	0.61893	0.7819	FALSE
CGI_10000506	1.50791	3.49256	-1.2117	0.55205	0.72329	FALSE
CGI_10000507	87.7993	102.747	-0.22682	0.52443	0.69608	FALSE
CGI_10000508	0.212548	0	Inf	1	1	FALSE
CGI_10000509	321.067	144.987	1.147	0.00019683	0.00064561	TRUE
CGI_10000510	6.45323	10.5148	-0.70433	0.4698	0.64097	FALSE
CGI_10000511	0	0	NA	NA	NA	NA
CGI_10000512	3.78142	0.482668	2.9698	0.29732	0.45005	FALSE
CGI_10000513	0	0	NA	NA	NA	NA
CGI_10000514	0.445165	0	Inf	1	1	FALSE
CGI_10000515	0	0	NA	NA	NA	NA
CGI_10000516	0	0	NA	NA	NA	NA
CGI_10000517	0.648497	1.01149	-0.64131	0.99204	1	FALSE
CGI_10000518	0	0	NA	NA	NA	NA
CGI_10000519	0	0	NA	NA	NA	NA
CGI_10000520	50.9165	53.0943	-0.060423	0.94223	1	FALSE
CGI_10000521	19.6058	13.6752	0.51972	0.49008	0.66197	FALSE
CGI_10000522	36.4325	35.7659	0.026641	0.9557	1	FALSE
CGI_10000523	7.40293	4.23057	0.80724	0.56849	0.7392	FALSE
CGI_10000524	2.94127	8.544	-1.5385	0.21012	0.33956	FALSE
CGI_10000525	4.88594	29.9916	-2.6179	0.00026141	0.00083878	TRUE
CGI_10000526	5.14375	16.6455	-1.6942	0.051344	0.10092	FALSE
CGI_10000527	14.7115	23.1881	-0.65644	0.32577	0.48425	FALSE
CGI_10000528	0	0	NA	NA	NA	NA
CGI_10000529	0	0	NA	NA	NA	NA
CGI_10000532	0	0	NA	NA	NA	NA
CGI_10000533	443.063	93.8649	2.2389	2.3213e-13	2.6543e-12	TRUE
CGI_10000534	1.73131	0	Inf	0.5175	0.69009	FALSE
CGI_10000535	35.5246	9.11598	1.9623	0.0030275	0.0079281	TRUE
CGI_10000536	10.8338	581.685	-5.7466	1.731e-56	3.7516e-54	TRUE
CGI_10000537	69.6836	151.65	-1.1219	0.0015668	0.0043579	TRUE
CGI_10000538	0	0	NA	NA	NA	NA
CGI_10000539	0	0	NA	NA	NA	NA
CGI_10000540	8.81889	27.95	-1.6642	0.014019	0.03187	TRUE
CGI_10000541	442.445	155.038	1.5129	3.1848e-07	1.6578e-06	TRUE
CGI_10000542	254.917	130.567	0.96523	0.0023716	0.0063477	TRUE
CGI_10000543	0	0	NA	NA	NA	NA
CGI_10000544	36.5461	53.5209	-0.55038	0.22482	0.35885	FALSE
CGI_10000545	1.74134	0.504243	1.788	0.74645	0.89521	FALSE
CGI_10000546	0.445165	0	Inf	1	1	FALSE
CGI_10000547	0.212548	0	Inf	1	1	FALSE
CGI_10000548	0.851829	1.05764	-0.31222	1	1	FALSE
CGI_10000551	4.7379	4.08911	0.21246	0.96171	1	FALSE
CGI_10000552	176.952	276.339	-0.64308	0.032013	0.066333	FALSE
CGI_10000553	55.0851	11.9874	2.2001	9.9659e-05	0.00034422	TRUE
CGI_10000554	1.44176	2.96374	-1.0396	0.65918	0.81995	FALSE
CGI_10000555	78.6323	16.6976	2.2355	5.0986e-06	2.1941e-05	TRUE
CGI_10000556	4.93284	2.02298	1.2859	0.49637	0.66843	FALSE
CGI_10000557	0	0	NA	NA	NA	NA
CGI_10000558	19.3505	18.1918	0.089079	0.93551	1	FALSE
CGI_10000559	0	0	NA	NA	NA	NA
CGI_10000560	3.41326	2.47807	0.46194	0.91055	1	FALSE
CGI_10000561	301.811	169.409	0.83313	0.0056033	0.013881	TRUE
CGI_10000562	0	0.504243	#NAME?	0.89387	0.99524	FALSE
CGI_10000563	0.203332	0	Inf	1	1	FALSE
CGI_10000571	21.8894	23.7751	-0.11922	0.87455	0.99136	FALSE
CGI_10000572	6.94691	55.5814	-3.0002	1.9337e-07	1.0362e-06	TRUE
CGI_10000573	4973.55	2825.81	0.81561	0.00091786	0.0026724	TRUE
CGI_10000575	64.7157	20.2148	1.6787	0.00073314	0.0021726	TRUE
CGI_10000576	53.1757	67.0308	-0.33406	0.55353	0.72475	FALSE
CGI_10000577	180.041	140.096	0.36191	0.25569	0.39866	FALSE
CGI_10000578	11.8003	9.36788	0.33303	0.80202	0.93592	FALSE
CGI_10000579	87.8297	57.2998	0.61618	0.11891	0.21035	FALSE
CGI_10000580	115.228	34.3912	1.7444	1.9719e-05	7.7068e-05	TRUE
CGI_10000581	720.08	4902.55	-2.7673	1.0138e-06	4.9008e-06	TRUE
CGI_10000582	21.9715	0.528822	5.3767	0.00016478	0.00054815	TRUE
CGI_10000585	222.524	297.447	-0.41867	0.27861	0.42794	FALSE
CGI_10000587	0.203332	0.504243	-1.3103	1	1	FALSE
CGI_10000588	173.047	99.4352	0.79934	0.016828	0.037556	TRUE
CGI_10000589	0.222582	0	Inf	1	1	FALSE
CGI_10000590	109.527	66.1453	0.72758	0.050344	0.099147	FALSE
CGI_10000591	91.5645	71.5594	0.35565	0.37044	0.53613	FALSE
CGI_10000592	0.628429	0	Inf	0.94605	1	FALSE
CGI_10000593	1.30621	0	Inf	0.66195	0.82241	FALSE
CGI_10000594	47.6705	6.97611	2.7726	1.5949e-05	6.3409e-05	TRUE
CGI_10000595	7284.33	3496.09	1.0591	1.6731e-05	6.6247e-05	TRUE
CGI_10000596	5.96793	1.01149	2.5607	0.1779	0.29513	FALSE
CGI_10000597	0	0	NA	NA	NA	NA
CGI_10000598	0	0	NA	NA	NA	NA
CGI_10000599	0.435131	0	Inf	1	1	FALSE
CGI_10000600	0	0	NA	NA	NA	NA
CGI_10000601	184.403	240.407	-0.38262	0.4891	0.66097	FALSE
CGI_10000602	1235.6	128.395	3.2665	4.0359e-30	1.9308e-28	TRUE
CGI_10000603	24.0558	65.1801	-1.438	0.0023204	0.006221	TRUE
CGI_10000604	0.203332	0.965337	-2.2472	0.77063	0.91294	FALSE
CGI_10000605	747.804	2535.98	-1.7618	1.8765e-11	1.7235e-10	TRUE
CGI_10000606	84.1759	34.8187	1.2735	0.0033519	0.0086948	TRUE
CGI_10000607	0.657713	0	Inf	0.93565	1	FALSE
CGI_10000608	0	0	NA	NA	NA	NA
CGI_10000609	272.013	12.4791	4.4461	1.8278e-27	7.1243e-26	TRUE
CGI_10000610	128.785	28.3654	2.1828	0.0011426	0.0032669	TRUE
CGI_10000611	5098.32	29310.1	-2.5233	6.8153e-08	3.898e-07	TRUE
CGI_10000612	16.4493	14.0535	0.2271	0.81838	0.94955	FALSE
CGI_10000613	34.185	19.6619	0.79796	0.19547	0.31935	FALSE
CGI_10000614	45.4379	377.369	-3.054	4.1955e-05	0.00015478	TRUE
CGI_10000615	2937.21	11278.6	-1.9411	7.2868e-10	5.463e-09	TRUE
CGI_10000616	196.122	76.6933	1.3546	7.5381e-05	0.00026572	TRUE
CGI_10000618	292.567	278.877	0.069138	0.79601	0.93076	FALSE
CGI_10000619	258.066	94.9192	1.443	8.0932e-06	3.3629e-05	TRUE
CGI_10000623	1.04431	1.03307	0.015618	1	1	FALSE
CGI_10000624	46.8103	241.148	-2.365	5.8378e-12	5.7138e-11	TRUE
CGI_10000625	3.64342	7.096	-0.96171	0.45951	0.63084	FALSE
CGI_10000626	6.89756	1.00849	2.7739	0.11665	0.20693	FALSE
CGI_10000627	285.974	107.42	1.4126	9.1141e-06	3.7631e-05	TRUE
CGI_10000628	13.437	25.497	-0.92412	0.17057	0.2849	FALSE
CGI_10000629	2.49528	7.49237	-1.5862	0.23174	0.36827	FALSE
CGI_10000630	14.4195	22.1089	-0.61661	0.36431	0.5292	FALSE
CGI_10000631	89.2267	87.5317	0.027669	0.94794	1	FALSE
CGI_10000633	1487.5	8886.97	-2.5788	9.8043e-23	2.6239e-21	TRUE
CGI_10000634	17.8878	32.6206	-0.86681	0.15002	0.25629	FALSE
CGI_10000635	203.088	9.0944	4.481	1.0155e-23	2.9436e-22	TRUE
CGI_10000636	1.63587	0	Inf	0.54164	0.71269	FALSE
CGI_10000637	35.3095	109.726	-1.6358	4.9073e-05	0.00017905	TRUE
CGI_10000639	93.6044	26.0288	1.8465	2.5041e-05	9.6072e-05	TRUE
CGI_10000640	102.003	170.395	-0.74027	0.027965	0.058923	FALSE
CGI_10000641	1.04513	1.00849	0.051487	1	1	FALSE
CGI_10000642	0.629247	0	Inf	0.94575	1	FALSE
CGI_10000643	0.657713	0	Inf	0.93565	1	FALSE
CGI_10000644	117.967	9.78882	3.5911	2.8015e-13	3.1755e-12	TRUE
CGI_10000645	178.153	248.002	-0.47724	0.11948	0.21115	FALSE
CGI_10000646	519.291	6680.68	-3.6854	4.1841e-05	0.00015442	TRUE
CGI_10000647	0.638463	0	Inf	0.94245	1	FALSE
CGI_10000648	0	0	NA	NA	NA	NA
CGI_10000649	6.07338	2.45949	1.3041	0.43222	0.60187	FALSE
CGI_10000654	0	0	NA	NA	NA	NA
CGI_10000655	12.7207	2.11529	2.5883	0.028216	0.059395	FALSE
CGI_10000656	0.871079	0	Inf	0.84002	0.96617	FALSE
CGI_10000657	0.638463	3.95365	-2.6305	0.21978	0.35196	FALSE
CGI_10000658	30.5049	8.98052	1.7642	0.021073	0.045838	TRUE
CGI_10000659	55.3472	229.245	-2.0503	2.5653e-09	1.79e-08	TRUE
CGI_10000660	14.4311	50.6318	-1.8109	0.011574	0.026837	TRUE
CGI_10000661	24.1529	1.01149	4.5776	3.1167e-05	0.00011762	TRUE
CGI_10000662	4.22904	7.28362	-0.78432	0.6201	0.7831	FALSE
CGI_10000663	93.7653	2.98531	4.9731	1.12e-15	1.6199e-14	TRUE
CGI_10000664	5.71606	0	Inf	0.046297	0.092171	FALSE
CGI_10000665	24.3939	3.51714	2.794	0.0014153	0.0039773	TRUE
CGI_10000667	0.212548	0	Inf	1	1	FALSE
CGI_10000668	0	0	NA	NA	NA	NA
CGI_10000669	2971.56	2981.5	-0.0048171	0.98131	1	FALSE
CGI_10000670	9.47313	19.7321	-1.0586	0.15757	0.26718	FALSE
CGI_10000671	0	0.528822	#NAME?	0.89388	0.99524	FALSE
CGI_10000672	0	0.482668	#NAME?	0.89386	0.99524	FALSE
CGI_10000673	109.56	165.651	-0.59642	0.070004	0.13229	FALSE
CGI_10000674	0	0	NA	NA	NA	NA
CGI_10000675	19.1699	15.3851	0.31731	0.65651	0.81786	FALSE
CGI_10000676	4.8374	6.4563	-0.41647	0.7555	0.90241	FALSE
CGI_10000677	1.05516	0	Inf	0.75866	0.90449	FALSE
CGI_10000678	0	0.504243	#NAME?	0.89387	0.99524	FALSE
CGI_10000679	0	0	NA	NA	NA	NA
CGI_10000680	12.5233	5.83517	1.1018	0.33308	0.49318	FALSE
CGI_10000681	46.3892	10.5118	2.1418	0.00037485	0.0011709	TRUE
CGI_10000682	108.3	67.4669	0.68279	0.068107	0.1292	FALSE
CGI_10000683	247.041	87.199	1.5024	4.0716e-06	1.7784e-05	TRUE
CGI_10000684	429.903	537.33	-0.3218	0.56022	0.73164	FALSE
CGI_10000686	132.3	104.644	0.33832	0.33079	0.49037	FALSE
CGI_10000687	93.7735	7.3112	3.681	3.9843e-12	3.9703e-11	TRUE
CGI_10000688	0.203332	0	Inf	1	1	FALSE
CGI_10000689	10.0807	26.7414	-1.4075	0.16297	0.27471	FALSE
CGI_10000690	2842.21	1033.08	1.4601	9.7527e-09	6.2855e-08	TRUE
CGI_10000691	128.712	361.037	-1.488	1.0888e-06	5.2326e-06	TRUE
CGI_10000692	101.184	18.392	2.4598	6.8039e-08	3.8923e-07	TRUE
CGI_10000693	40.9679	140.846	-1.7816	0.071978	0.13557	FALSE
CGI_10000694	0	0	NA	NA	NA	NA
CGI_10000695	273.392	13.9215	4.2956	7.6067e-27	2.8299e-25	TRUE
CGI_10000696	28.3686	8.46726	1.7443	0.015745	0.035385	TRUE
CGI_10000697	674.156	141.228	2.2551	5.6772e-15	7.6685e-14	TRUE
CGI_10000698	67.2644	10.0903	2.7369	6.5984e-07	3.2779e-06	TRUE
CGI_10000699	131.712	312.954	-1.2486	0.045826	0.091352	FALSE
CGI_10000700	0	0	NA	NA	NA	NA
CGI_10000701	914.594	189.778	2.2688	3.8753e-16	5.863e-15	TRUE
CGI_10000702	1.48866	0	Inf	0.59417	0.76224	FALSE
CGI_10000703	0	0	NA	NA	NA	NA
CGI_10000704	0	0	NA	NA	NA	NA
CGI_10000705	51.0093	4.39017	3.5384	2.3152e-07	1.2266e-06	TRUE
CGI_10000706	8.81133	0	Inf	0.0073217	0.017715	TRUE
CGI_10000707	87.3189	66.7539	0.38744	0.31004	0.46585	FALSE
CGI_10000708	0.667747	0	Inf	0.93217	1	FALSE
CGI_10000709	0	0	NA	NA	NA	NA
CGI_10000710	0.203332	0.482668	-1.2472	1	1	FALSE
CGI_10000711	0	0	NA	NA	NA	NA
CGI_10000712	21.2056	32.0301	-0.59498	0.29199	0.44349	FALSE
CGI_10000713	52.6627	188.476	-1.8395	2.1537e-07	1.1468e-06	TRUE
CGI_10000714	0.203332	0	Inf	1	1	FALSE
CGI_10000715	0	10.0507	#NAME?	0.00064399	0.0019292	TRUE
CGI_10000717	4.61646	3.92907	0.2326	0.98169	1	FALSE
CGI_10000718	1.49951	2.41334	-0.68654	0.79502	0.93002	FALSE
CGI_10000719	2.56143	0	Inf	0.31467	0.47116	FALSE
CGI_10000720	60.8958	13.7986	2.1418	5.7448e-05	0.00020731	TRUE
CGI_10000721	0	0	NA	NA	NA	NA
CGI_10000730	0.851011	0.528822	0.6864	1	1	FALSE
CGI_10000731	4.37544	0.482668	3.1803	0.22251	0.35565	FALSE
CGI_10000732	0.406664	0	Inf	1	1	FALSE
CGI_10000733	657.077	517.368	0.34487	0.19702	0.32151	FALSE
CGI_10000734	2.68018	1.03307	1.3754	0.65145	0.81336	FALSE
CGI_10000735	27.2413	11.7049	1.2187	0.070905	0.13375	FALSE
CGI_10000736	1.05353	0.965337	0.12612	1	1	FALSE
CGI_10000737	5.27253	5.16533	0.029637	1	1	FALSE
CGI_10000738	59.8531	51.5555	0.2153	0.66194	0.82241	FALSE
CGI_10000739	15.2879	9.62322	0.6678	0.43937	0.60969	FALSE
CGI_10000740	80.0253	80.505	-0.0086227	0.95216	1	FALSE
CGI_10000741	173.725	14.9917	3.5346	6.3377e-17	1.0403e-15	TRUE
CGI_10000742	5.2316	0.965337	2.4381	0.25031	0.39216	FALSE
CGI_10000743	17.2485	293.643	-4.0895	2.7683e-09	1.9218e-08	TRUE
CGI_10000744	21.6524	38.6379	-0.83549	0.13423	0.23326	FALSE
CGI_10000745	231.507	559.078	-1.272	0.0015068	0.0042092	TRUE
CGI_10000746	2.13715	1.05764	1.0148	0.799	0.93338	FALSE
CGI_10000747	280.836	409.321	-0.5435	0.052855	0.10354	FALSE
CGI_10000748	443.773	607.274	-0.45253	0.098671	0.17899	FALSE
CGI_10000749	103.37	11.434	3.1764	1.0687e-10	8.9059e-10	TRUE
CGI_10000750	6.90001	30.0753	-2.1239	0.0058557	0.014446	TRUE
CGI_10000751	86.8688	52.2729	0.73277	0.067951	0.12896	FALSE
CGI_10000752	21.358	1.51573	3.8167	0.00033158	0.0010468	TRUE
CGI_10000753	10.9341	0.482668	4.5017	0.0080534	0.019314	TRUE
CGI_10000754	73.6409	83.519	-0.1816	0.6193	0.78226	FALSE
CGI_10000755	467.06	135.468	1.7857	2.3469e-09	1.6444e-08	TRUE
CGI_10000756	0.841795	42.4521	-5.6562	3.4772e-08	2.0677e-07	TRUE
CGI_10000757	12.8948	1.58647	3.0229	0.014544	0.03295	TRUE
CGI_10000758	62.8003	1.00849	5.9605	4.75e-13	5.259e-12	TRUE
CGI_10000759	708.628	686.37	0.046042	0.87198	0.98916	FALSE
CGI_10000760	22.0149	9.18671	1.2609	0.092971	0.16982	FALSE
CGI_10000761	178.371	682.291	-1.9355	0.00052889	0.0016081	TRUE
CGI_10000762	230.332	506.181	-1.1359	0.00021044	0.00068617	TRUE
CGI_10000763	18.9885	19.8982	-0.067513	0.97095	1	FALSE
CGI_10000764	1.71206	66.2274	-5.2736	0.0010717	0.0030798	TRUE
CGI_10000765	4.68342	8.22738	-0.81287	0.51314	0.68591	FALSE
CGI_10000766	317.574	212.384	0.58041	0.049531	0.09774	FALSE
CGI_10000767	39.89	24.1965	0.72123	0.20328	0.33022	FALSE
CGI_10000768	521.307	3191.29	-2.6139	5.0618e-22	1.2793e-20	TRUE
CGI_10000769	3.1061	70.7163	-4.5089	1.9112e-06	8.8061e-06	TRUE
CGI_10000770	10.1409	15.8833	-0.64733	0.50806	0.68086	FALSE
CGI_10000772	2.15804	8.57459	-1.9903	0.16467	0.27701	FALSE
CGI_10000773	0	0	NA	NA	NA	NA
CGI_10000774	21.2374	122.313	-2.5259	3.1769e-09	2.1859e-08	TRUE
CGI_10000775	1.10288	3.6526	-1.7276	0.42769	0.59675	FALSE
CGI_10000776	537.293	2278.75	-2.0845	7.1564e-06	3.0011e-05	TRUE
CGI_10000778	42.9429	13.2758	1.6936	0.0038055	0.0097634	TRUE
CGI_10000779	13.4739	3.53571	1.9301	0.07182	0.13531	FALSE
CGI_10000780	2.33803	2.06613	0.17836	1	1	FALSE
CGI_10000781	0	0.965337	#NAME?	0.60161	0.76608	FALSE
CGI_10000782	0	0	NA	NA	NA	NA
CGI_10000783	113.356	362.304	-1.6763	5.0567e-08	2.9416e-07	TRUE
CGI_10000785	15.5391	4.56878	1.766	0.067645	0.12848	FALSE
CGI_10000786	0	0.528822	#NAME?	0.89388	0.99524	FALSE
CGI_10000787	10.7509	2.52722	2.0888	0.090526	0.16596	FALSE
CGI_10000788	94.7912	699.52	-2.8835	3.6798e-08	2.1828e-07	TRUE
CGI_10000789	1159.5	6348.61	-2.4529	3.5976e-14	4.4633e-13	TRUE
CGI_10000790	794.468	434.728	0.86987	0.0013687	0.0038544	TRUE
CGI_10000792	5.34114	2.04456	1.3854	0.43294	0.6027	FALSE
CGI_10000793	318.257	210.812	0.59424	0.046069	0.091782	FALSE
CGI_10000794	4.70022	33.0635	-2.8144	0.064096	0.12257	FALSE
CGI_10000795	189.827	301.838	-0.66909	0.025802	0.054951	FALSE
CGI_10000796	8.55188	5.03287	0.76486	0.54633	0.71741	FALSE
CGI_10000799	0	0	NA	NA	NA	NA
CGI_10000800	0	0	NA	NA	NA	NA
CGI_10000801	0	0	NA	NA	NA	NA
CGI_10000803	0	0	NA	NA	NA	NA
CGI_10000804	0.813329	0	Inf	0.86097	0.98021	FALSE
CGI_10000805	0	3.6556	#NAME?	0.17188	0.28679	FALSE
CGI_10000806	1.46941	2.47807	-0.75398	0.78904	0.92599	FALSE
CGI_10000807	20.4717	2.04155	3.3259	0.0010591	0.0030483	TRUE
CGI_10000808	5.7947	0.482668	3.5856	0.1129	0.2013	FALSE
CGI_10000809	0	0	NA	NA	NA	NA
CGI_10000810	0	0	NA	NA	NA	NA
CGI_10000811	540.734	982.949	-0.8622	0.0012256	0.003481	TRUE
CGI_10000812	73.8554	135.15	-0.87178	0.070435	0.13298	FALSE
CGI_10000813	3.65755	15.5878	-2.0915	0.024639	0.052714	FALSE
CGI_10000814	0	0	NA	NA	NA	NA
CGI_10000815	0	0	NA	NA	NA	NA
CGI_10000816	37.3548	9.97344	1.9051	0.0032887	0.0085424	TRUE
CGI_10000817	51.5506	3.50813	3.8772	3.3566e-08	2.001e-07	TRUE
CGI_10000818	444.385	55.2858	3.0068	1.2704e-20	2.8618e-19	TRUE
CGI_10000819	0	0	NA	NA	NA	NA
CGI_10000820	2.55467	3.42483	-0.4229	0.83546	0.96304	FALSE
CGI_10000821	111.129	159.04	-0.51715	0.41369	0.58196	FALSE
CGI_10000822	699.562	789.03	-0.17363	0.50016	0.67222	FALSE
CGI_10000823	0.638463	0	Inf	0.94245	1	FALSE
CGI_10000824	0.609997	0	Inf	0.95278	1	FALSE
CGI_10000825	30.3501	14.5668	1.059	0.10218	0.18444	FALSE
CGI_10000826	0.890329	4.4579	-2.324	0.21615	0.3473	FALSE
CGI_10000827	4.17887	0	Inf	0.11685	0.20725	FALSE
CGI_10000828	0	1.51273	#NAME?	0.41891	0.58767	FALSE
CGI_10000829	0	0	NA	NA	NA	NA
CGI_10000836	0.445165	6.91138	-3.9566	0.022029	0.047662	TRUE
CGI_10000837	10.1953	4.03695	1.3366	0.25228	0.39464	FALSE
CGI_10000838	20.4091	40.3348	-0.98281	0.070423	0.13297	FALSE
CGI_10000839	2220.26	411.006	2.4335	6.0192e-20	1.2775e-18	TRUE
CGI_10000840	97.068	53.3923	0.86236	0.027921	0.058839	FALSE
CGI_10000841	40.0196	15.1298	1.4033	0.017251	0.038374	TRUE
CGI_10000842	1.09366	0.482668	1.1801	0.97086	1	FALSE
CGI_10000843	15.7642	9.18971	0.77856	0.35615	0.52102	FALSE
CGI_10000844	39.162	19.818	0.98265	0.092157	0.16858	FALSE
CGI_10000846	0	0	NA	NA	NA	NA
CGI_10000847	0.406664	0	Inf	1	1	FALSE
CGI_10000848	94.8718	163.732	-0.78729	0.018822	0.041472	TRUE
CGI_10000850	139.643	253.213	-0.8586	0.0058996	0.014541	TRUE
CGI_10000851	133.853	188.52	-0.49407	0.13059	0.22763	FALSE
CGI_10000852	435.047	858.083	-0.97995	0.00027195	0.00087044	TRUE
CGI_10000853	243.809	341.283	-0.48522	0.098633	0.17894	FALSE
CGI_10000854	146890	7315.49	4.3276	1.4118e-57	3.3107e-55	TRUE
CGI_10000855	11.0488	1.49416	2.8865	0.033588	0.069271	FALSE
CGI_10000856	40.3034	65.0069	-0.68969	0.11797	0.20893	FALSE
CGI_10000858	2.57474	10.0627	-1.9665	0.089288	0.16392	FALSE
CGI_10000859	492.406	78.6554	2.6462	9.2367e-18	1.6322e-16	TRUE
CGI_10000860	127.616	45.7419	1.4802	0.00013936	0.0004701	TRUE
CGI_10000861	0.212548	0	Inf	1	1	FALSE
CGI_10000862	19.9463	5.02686	1.9884	0.024117	0.051725	FALSE
CGI_10000863	108.918	23.2588	2.2274	3.2361e-07	1.6821e-06	TRUE
CGI_10000864	271.401	13.9612	4.2809	2.8604e-26	1.0242e-24	TRUE
CGI_10000865	780.1	78.5607	3.3118	4.4664e-28	1.8202e-26	TRUE
CGI_10000866	154.234	108.724	0.50446	0.1343	0.23335	FALSE
CGI_10000867	10.6714	2573.51	-7.9138	6.0017e-35	4.0785e-33	TRUE
CGI_10000868	0	0	NA	NA	NA	NA
CGI_10000869	615.134	548.35	0.1658	0.55094	0.72232	FALSE
CGI_10000870	2551.05	16057	-2.654	1.6993e-11	1.5708e-10	TRUE
CGI_10000871	231.671	73.3366	1.6595	6.274e-07	3.1309e-06	TRUE
CGI_10000872	0.647679	0	Inf	0.93918	1	FALSE
CGI_10000873	0.841795	0	Inf	0.85048	0.97326	FALSE
CGI_10000874	4.98382	5.07903	-0.027298	1	1	FALSE
CGI_10000875	2.94127	2.04456	0.52465	0.88127	0.99524	FALSE
CGI_10000876	0.425915	0	Inf	1	1	FALSE
CGI_10000877	10.2306	22.8313	-1.1581	0.10624	0.19078	FALSE
CGI_10000879	390.718	1104.29	-1.4989	2.9736e-08	1.7846e-07	TRUE
CGI_10000880	71.3942	62.5603	0.19056	0.7018	0.85565	FALSE
CGI_10000881	0.861045	0	Inf	0.84357	0.96871	FALSE
CGI_10000882	64.3098	106.676	-0.73012	0.056609	0.10999	FALSE
CGI_10000883	2.9597	0	Inf	0.24659	0.38751	FALSE
CGI_10000884	3.61905	34.6437	-3.2589	5.2311e-06	2.243e-05	TRUE
CGI_10000885	0	0	NA	NA	NA	NA
CGI_10000886	40.0599	17.525	1.1927	0.032214	0.066706	FALSE
CGI_10000887	13.7458	8.04276	0.77323	0.40873	0.57699	FALSE
CGI_10000888	0.850193	0	Inf	0.84745	0.97072	FALSE
CGI_10000889	45.1177	67.479	-0.58074	0.17465	0.29059	FALSE
CGI_10000890	419.22	122.888	1.7704	4.8333e-09	3.249e-08	TRUE
CGI_10000891	143.371	150.688	-0.071818	0.82065	0.95182	FALSE
CGI_10000893	119.916	8.61474	3.7991	1.6206e-14	2.0865e-13	TRUE
CGI_10000895	6.85313	1.01149	2.7603	0.15214	0.25936	FALSE
CGI_10000897	84.6463	11.1665	2.9223	1.1371e-08	7.2581e-08	TRUE
CGI_10000898	243.678	787.225	-1.6918	1.3124e-09	9.5005e-09	TRUE
CGI_10000899	7.88495	3.9968	0.98026	0.47005	0.64128	FALSE
CGI_10000900	16.2394	45.955	-1.5007	0.23056	0.36669	FALSE
CGI_10000901	35.697	14.8161	1.2686	0.03435	0.070668	FALSE
CGI_10000903	41.7503	36.4293	0.19669	0.74318	0.89291	FALSE
CGI_10000904	57.906	384.852	-2.7325	8.9986e-16	1.3135e-14	TRUE
CGI_10000905	4972.07	2498.47	0.9928	6.8082e-05	0.00024181	TRUE
CGI_10000906	162.617	122.514	0.40854	0.22291	0.35613	FALSE
CGI_10000907	56.5724	9.04825	2.6444	6.463e-06	2.7308e-05	TRUE
CGI_10000908	1.66434	0.482668	1.7858	0.76557	0.90942	FALSE
CGI_10000909	28.9444	9.44161	1.6162	0.031373	0.065167	FALSE
CGI_10000910	131.105	66.2211	0.98536	0.0072098	0.017465	TRUE
CGI_10000911	0	0	NA	NA	NA	NA
CGI_10000912	100.23	38.5912	1.377	0.0024403	0.0065151	TRUE
CGI_10000913	3.82156	2.61953	0.54485	0.80586	0.9393	FALSE
CGI_10000914	6.02895	3.14835	0.93731	0.53133	0.70231	FALSE
CGI_10000915	57.7938	12.9713	2.1556	9.6116e-05	0.00033315	TRUE
CGI_10000916	0	0	NA	NA	NA	NA
CGI_10000917	0	0	NA	NA	NA	NA
CGI_10000918	68.671	226.026	-1.7187	3.0993e-07	1.6166e-06	TRUE
CGI_10000919	4.42234	2.52722	0.80726	0.69052	0.84549	FALSE
CGI_10000920	151.29	112.682	0.42506	0.20145	0.32762	FALSE
CGI_10000922	2.81412	1.51273	0.89553	0.78837	0.92549	FALSE
CGI_10000923	599.33	10390.2	-4.1157	2.0644e-07	1.1019e-06	TRUE
CGI_10000930	0	0	NA	NA	NA	NA
CGI_10000931	152.981	1276.49	-3.0608	6.5298e-27	2.4356e-25	TRUE
CGI_10000932	798.895	451.196	0.82425	0.0025411	0.0067588	TRUE
CGI_10000933	20.6233	20.553	0.0049265	1	1	FALSE
CGI_10000934	415.565	170.665	1.2839	1.3731e-05	5.5141e-05	TRUE
CGI_10000935	1016.31	400.242	1.3444	5.3951e-07	2.7164e-06	TRUE
CGI_10000936	27.2213	10.5981	1.3609	0.051004	0.10033	FALSE
CGI_10000937	12.0405	10.2168	0.23696	0.82478	0.955	FALSE
CGI_10000938	10.7302	1.05764	3.3428	0.10336	0.18621	FALSE
CGI_10000940	0.628429	0	Inf	0.94605	1	FALSE
CGI_10000941	1009.56	198.041	2.3499	2.6218e-17	4.4594e-16	TRUE
CGI_10000942	33.0795	45.2442	-0.4518	0.34969	0.5132	FALSE
CGI_10000943	0.647679	0	Inf	0.93918	1	FALSE
CGI_10000944	0.851829	0	Inf	0.84686	0.97072	FALSE
CGI_10000945	0	0	NA	NA	NA	NA
CGI_10000947	703.74	187.242	1.9101	1.8038e-11	1.6604e-10	TRUE
CGI_10000949	9.64064	34.6161	-1.8442	0.0053824	0.013385	TRUE
CGI_10000950	0	0	NA	NA	NA	NA
CGI_10000951	48.0547	161.814	-1.7516	1.3677e-06	6.4697e-06	TRUE
CGI_10000952	1.66352	4.61793	-1.473	0.42693	0.59618	FALSE
CGI_10000953	195.055	17.531	3.4759	1.1804e-17	2.0628e-16	TRUE
CGI_10000954	363.255	1029.6	-1.503	3.3225e-08	1.9819e-07	TRUE
CGI_10000956	167.608	50.997	1.7166	2.1538e-06	9.8399e-06	TRUE
CGI_10000958	1.31624	0	Inf	0.65894	0.81988	FALSE
CGI_10000959	1.28696	4.18142	-1.7	0.41279	0.58101	FALSE
CGI_10000960	575.252	133.406	2.1084	6.5569e-13	7.1489e-12	TRUE
CGI_10000961	496.795	108.472	2.1953	1.6562e-13	1.9214e-12	TRUE
CGI_10000964	25.9728	3.60945	2.8472	0.0007662	0.0022631	TRUE
CGI_10000967	10.3125	0	Inf	0.0030047	0.0078734	TRUE
CGI_10000968	553.948	773.458	-0.48157	0.069536	0.13151	FALSE
CGI_10000972	1.48866	28.6049	-4.2642	0.0084251	0.020126	TRUE
CGI_10000974	2.5647	0	Inf	0.31418	0.47057	FALSE
CGI_10000975	706.771	894.24	-0.33942	0.1873	0.30818	FALSE
CGI_10000976	0.222582	2.41334	-3.4386	0.43708	0.60714	FALSE
CGI_10000977	0	0	NA	NA	NA	NA
CGI_10000978	256.151	240.644	0.090091	0.76508	0.90927	FALSE
CGI_10000979	119.875	74.447	0.68725	0.055687	0.10836	FALSE
CGI_10000980	690.159	2351.24	-1.7684	4.9618e-11	4.3029e-10	TRUE
CGI_10000981	5.47259	2.47807	1.143	0.51694	0.68966	FALSE
CGI_10000982	169.223	16.4518	3.3626	1.1738e-15	1.6943e-14	TRUE
CGI_10000983	9930.76	2799.1	1.8269	3.7366e-13	4.179e-12	TRUE
CGI_10000985	2.13797	467.092	-7.7713	2.9492e-62	9.1711e-60	TRUE
CGI_10000986	0.841795	22.4009	-4.7339	0.000813	0.0023887	TRUE
CGI_10000987	0.609997	0	Inf	0.95278	1	FALSE
CGI_10000988	0.813329	0	Inf	0.86097	0.98021	FALSE
CGI_10000989	0	0	NA	NA	NA	NA
CGI_10000990	580.449	119.186	2.284	1.3849e-14	1.7976e-13	TRUE
CGI_10000991	37.5546	21.8814	0.77928	0.34137	0.50292	FALSE
CGI_10000992	30.3657	13.8538	1.1322	0.079951	0.14876	FALSE
CGI_10000993	224.434	700.992	-1.6431	5.5495e-09	3.7e-08	TRUE
CGI_10000994	3200.41	1029.48	1.6363	1.8339e-10	1.4783e-09	TRUE
CGI_10000995	368.738	598.895	-0.69971	0.011926	0.027562	TRUE
CGI_10000997	0	1.51273	#NAME?	0.41891	0.58767	FALSE
CGI_10000998	32.8428	4.11369	2.9971	0.0001045	0.00035972	TRUE
CGI_10000999	7.99124	6.02279	0.40799	0.78811	0.92543	FALSE
CGI_10001000	1.71124	27.8241	-4.0232	0.00040449	0.0012567	TRUE
CGI_10001001	8.17448	5.55869	0.55638	0.65989	0.82074	FALSE
CGI_10001002	21.6801	5.59884	1.9532	0.018775	0.041381	TRUE
CGI_10001003	39.6039	349.126	-3.14	7.8833e-21	1.8043e-19	TRUE
CGI_10001004	431.728	254.108	0.76468	0.0075404	0.018186	TRUE
CGI_10001005	1127.12	218.844	2.3647	8.8799e-18	1.5711e-16	TRUE
CGI_10001007	0.813329	0.965337	-0.24719	1	1	FALSE
CGI_10001008	8.96858	3.9938	1.1671	0.35655	0.52147	FALSE
CGI_10001009	1.02588	0.482668	1.0878	0.98377	1	FALSE
CGI_10001010	2031.24	4014.3	-0.98279	0.00010333	0.00035591	TRUE
CGI_10001011	29.9609	25.8753	0.2115	0.73325	0.88457	FALSE
CGI_10001012	0.203332	0.528822	-1.3789	1	1	FALSE
CGI_10001013	476	1392.43	-1.5486	7.3768e-09	4.8349e-08	TRUE
CGI_10001014	17.364	21.1615	-0.28535	0.68475	0.84157	FALSE
CGI_10001015	27.5276	10.4441	1.3982	0.0479	0.094986	FALSE
CGI_10001016	0.435131	1.93067	-2.1496	0.56169	0.7331	FALSE
CGI_10001017	214.976	1277.19	-2.5707	1.0567e-06	5.093e-06	TRUE
CGI_10001018	18.6903	1.01149	4.2077	0.00044232	0.0013646	TRUE
CGI_10001019	2.78565	2.59796	0.10064	1	1	FALSE
CGI_10001020	3.00987	0.504243	2.5775	0.42747	0.59662	FALSE
CGI_10001021	7008.28	34285.3	-2.2905	4.2601e-14	5.2409e-13	TRUE
CGI_10001022	94.8951	208.201	-1.1336	0.00056558	0.0017108	TRUE
CGI_10001023	0.831761	2.09071	-1.3298	0.71639	0.86991	FALSE
CGI_10001024	0.637645	0	Inf	0.94274	1	FALSE
CGI_10001025	78.6112	110.538	-0.49173	0.17383	0.28938	FALSE
CGI_10001026	57.8274	42.0316	0.46028	0.31233	0.46848	FALSE
CGI_10001027	23.7169	1.93067	3.6187	0.00027613	0.00088308	TRUE
CGI_10001028	0.203332	0	Inf	1	1	FALSE
CGI_10001029	0	0	NA	NA	NA	NA
CGI_10001031	0	0	NA	NA	NA	NA
CGI_10001033	0	0	NA	NA	NA	NA
CGI_10001034	0	0	NA	NA	NA	NA
CGI_10001038	0	0	NA	NA	NA	NA
CGI_10001039	25.8749	9.15612	1.4987	0.037157	0.075806	FALSE
CGI_10001040	1.06356	1.05764	0.008047	1	1	FALSE
CGI_10001041	18.0301	37.8898	-1.0714	0.073469	0.13799	FALSE
CGI_10001042	3.445	0.504243	2.7723	0.35009	0.51365	FALSE
CGI_10001043	1.91457	1.54031	0.3138	1	1	FALSE
CGI_10001044	1.71042	1.00849	0.76216	0.93217	1	FALSE
CGI_10001045	0	0	NA	NA	NA	NA
CGI_10001046	0	0.965337	#NAME?	0.60161	0.76608	FALSE
CGI_10001047	181.966	134.747	0.43342	0.18869	0.31008	FALSE
CGI_10001048	0	0	NA	NA	NA	NA
CGI_10001049	132.018	63.4552	1.0569	0.0043039	0.010913	TRUE
CGI_10001050	548.631	156.505	1.8096	3.1168e-10	2.4423e-09	TRUE
CGI_10001051	1.71206	2.91758	-0.76904	0.72325	0.87601	FALSE
CGI_10001052	230.955	56.9496	2.0199	4.0981e-09	2.7763e-08	TRUE
CGI_10001053	47.1001	550.288	-3.5464	6.9278e-29	2.9962e-27	TRUE
CGI_10001055	0.425915	0	Inf	1	1	FALSE
CGI_10001056	334.106	200.745	0.73494	0.012876	0.029541	TRUE
CGI_10001057	0.831761	3.07762	-1.8876	0.45528	0.62678	FALSE
CGI_10001058	7.74859	0.482668	4.0048	0.042147	0.084848	FALSE
CGI_10001059	13.5474	30.9358	-1.1913	0.058691	0.11358	FALSE
CGI_10001060	0	0	NA	NA	NA	NA
CGI_10001061	4.67175	15.7569	-1.7539	0.054894	0.10702	FALSE
CGI_10001062	1.07278	0.482668	1.1522	0.97478	1	FALSE
CGI_10001063	6.03733	11.8002	-0.96683	0.35109	0.51488	FALSE
CGI_10001064	6.21303	10.5981	-0.77044	0.56053	0.73196	FALSE
CGI_10001065	54.8826	14.2843	1.9419	0.0003358	0.001059	TRUE
CGI_10001066	2535.88	851.371	1.5746	8.728e-10	6.4773e-09	TRUE
CGI_10001067	18.947	5.04243	1.9098	0.069136	0.1309	FALSE
CGI_10001068	0	3.1022	#NAME?	0.10343	0.18628	FALSE
CGI_10001069	1.45179	4.08911	-1.494	0.45645	0.6279	FALSE
CGI_10001070	44.0136	7.57867	2.5379	7.8702e-05	0.00027651	TRUE
CGI_10001071	0	0	NA	NA	NA	NA
CGI_10001072	45.458	23.8272	0.93192	0.075628	0.14165	FALSE
CGI_10001073	8.70504	51.6264	-2.5682	0.0040138	0.010247	TRUE
CGI_10001074	37.5723	89.3511	-1.2498	0.0023723	0.0063488	TRUE
CGI_10001075	89.8709	179.569	-0.99861	0.0029783	0.0078083	TRUE
CGI_10001076	116.591	49.1096	1.2474	0.0013481	0.0037997	TRUE
CGI_10001077	5.75538	14.6561	-1.3485	0.13432	0.23335	FALSE
CGI_10001078	108.955	77.3241	0.49474	0.19725	0.3218	FALSE
CGI_10001089	91.7447	10.6839	3.1022	8.5355e-10	6.3377e-09	TRUE
CGI_10001090	4.9922	2.64411	0.91689	0.58422	0.75359	FALSE
CGI_10001091	44.9795	26.5146	0.76248	0.15212	0.25934	FALSE
CGI_10001092	0	0	NA	NA	NA	NA
CGI_10001093	0	0	NA	NA	NA	NA
CGI_10001094	0.203332	0	Inf	1	1	FALSE
CGI_10001095	5.36878	2.45949	1.1262	0.54224	0.71321	FALSE
CGI_10001097	2.11708	5.72473	-1.4351	0.53076	0.70176	FALSE
CGI_10001098	0.841795	0	Inf	0.85048	0.97326	FALSE
CGI_10001099	1.48026	0	Inf	0.59652	0.76332	FALSE
CGI_10001100	86.3917	77.5759	0.15528	0.70568	0.85958	FALSE
CGI_10001102	124.84	216.298	-0.79294	0.014433	0.032733	TRUE
CGI_10001103	0	0	NA	NA	NA	NA
CGI_10001104	0	0	NA	NA	NA	NA
CGI_10001105	0.203332	0	Inf	1	1	FALSE
CGI_10001106	367.306	631.561	-0.78194	0.039567	0.080174	FALSE
CGI_10001107	170.219	49.853	1.7716	0.00014881	0.00049927	TRUE
CGI_10001108	65.3585	111.467	-0.77017	0.15654	0.26576	FALSE
CGI_10001109	117.908	723.551	-2.6174	3.4299e-17	5.7518e-16	TRUE
CGI_10001110	150.191	453.736	-1.5951	8.0637e-08	4.5657e-07	TRUE
CGI_10001111	307.913	467.922	-0.60374	0.035223	0.072272	FALSE
CGI_10001112	40.9001	11.2097	1.8674	0.0022295	0.0060019	TRUE
CGI_10001113	25.4927	8.08291	1.6571	0.026597	0.056406	FALSE
CGI_10001114	303.847	9.44806	5.0072	2.987e-33	1.7766e-31	TRUE
CGI_10001115	14.5943	13.3802	0.1253	0.95477	1	FALSE
CGI_10001116	192.335	89.1638	1.1091	0.00095129	0.002761	TRUE
CGI_10001117	1.97314	0	Inf	0.4502	0.62183	FALSE
CGI_10001118	1.48108	0	Inf	0.59629	0.76332	FALSE
CGI_10001119	9.60459	18.5179	-0.94712	0.3027	0.45691	FALSE
CGI_10001120	6.55949	2.93916	1.1582	0.46581	0.63698	FALSE
CGI_10001121	0.638463	1.93067	-1.5964	0.63153	0.79383	FALSE
CGI_10001122	50.1216	79.1156	-0.65853	0.10902	0.1951	FALSE
CGI_10001123	94.4857	202.293	-1.0983	0.0014999	0.0041918	TRUE
CGI_10001124	35.0702	327.991	-3.2253	2.877e-12	2.9084e-11	TRUE
CGI_10001125	2.57392	1.00849	1.3518	0.69179	0.84641	FALSE
CGI_10001126	1473.01	4843.98	-1.7174	3.0215e-11	2.6971e-10	TRUE
CGI_10001127	1353.76	5925.04	-2.1299	3.1835e-16	4.86e-15	TRUE
CGI_10001128	7.8272	0	Inf	0.012954	0.029699	TRUE
CGI_10001129	263.824	359.178	-0.44512	0.11136	0.19884	FALSE
CGI_10001130	222.731	180.492	0.30337	0.34397	0.50605	FALSE
CGI_10001131	72.0766	49.4196	0.54445	0.20093	0.32686	FALSE
CGI_10001132	114.805	49.3859	1.217	0.0016515	0.0045693	TRUE
CGI_10001134	0.212548	0	Inf	1	1	FALSE
CGI_10001135	4.05172	0	Inf	0.12762	0.22317	FALSE
CGI_10001136	468.14	16.206	4.8523	6.6782e-39	5.6632e-37	TRUE
CGI_10001137	1.67356	9.03924	-2.4333	0.11913	0.21067	FALSE
CGI_10001138	30.3192	2.45949	3.6238	3.4962e-05	0.00013061	TRUE
CGI_10001139	3.39646	0.528822	2.6832	0.35281	0.51701	FALSE
CGI_10001142	0	0	NA	NA	NA	NA
CGI_10001150	63.4875	249.125	-1.9723	1.6176e-07	8.7814e-07	TRUE
CGI_10001151	58.818	178.541	-1.6019	4.868e-06	2.1018e-05	TRUE
CGI_10001152	35.184	318.506	-3.1783	7.0296e-06	2.9527e-05	TRUE
CGI_10001153	0	0	NA	NA	NA	NA
CGI_10001154	17.0411	9.986	0.77104	0.36568	0.53084	FALSE
CGI_10001155	2.74797	0	Inf	0.28029	0.43004	FALSE
CGI_10001156	0	0.528822	#NAME?	0.89388	0.99524	FALSE
CGI_10001157	52.4784	59.7769	-0.18786	0.66383	0.82404	FALSE
CGI_10001158	1.05516	5.02987	-2.2531	0.21079	0.34044	FALSE
CGI_10001160	5.81313	11.9382	-1.0382	0.26438	0.40993	FALSE
CGI_10001161	9.66316	46.9757	-2.2813	7.2498e-05	0.00025606	TRUE
CGI_10001162	1685.28	890.705	0.91997	0.0003562	0.0011186	TRUE
CGI_10001163	62.8521	29.1897	1.1065	0.016743	0.037394	TRUE
CGI_10001164	1.46941	0	Inf	0.59959	0.76469	FALSE
CGI_10001165	6404.46	16148.4	-1.3342	1.4342e-07	7.8379e-07	TRUE
CGI_10001166	1.98317	0	Inf	0.44809	0.61945	FALSE
CGI_10001167	1.05434	0	Inf	0.75894	0.90449	FALSE
CGI_10001168	5.8332	1.05764	2.4634	0.18809	0.30925	FALSE
CGI_10001169	0.212548	0	Inf	1	1	FALSE
CGI_10001170	424.393	495.776	-0.22429	0.40923	0.57744	FALSE
CGI_10001171	0.41588	1.58647	-1.9316	0.69118	0.84598	FALSE
CGI_10001172	0	0	NA	NA	NA	NA
CGI_10001173	0.212548	0	Inf	1	1	FALSE
CGI_10001174	161.866	58.3786	1.4713	5.0998e-05	0.00018565	TRUE
CGI_10001175	376.979	415.006	-0.13865	0.63033	0.79267	FALSE
CGI_10001176	0	0	NA	NA	NA	NA
CGI_10001177	38.522	34.4835	0.15977	0.76735	0.91077	FALSE
CGI_10001178	0.647679	0.504243	0.36116	1	1	FALSE
CGI_10001180	0.212548	0.986912	-2.2151	0.77163	0.91294	FALSE
CGI_10001182	24.0349	22.5208	0.093873	0.9381	1	FALSE
CGI_10001183	101.591	30.1636	1.7519	4.1879e-05	0.00015454	TRUE
CGI_10001184	4.22904	6.77937	-0.68082	0.70753	0.86142	FALSE
CGI_10001185	1.26607	1.05764	0.25951	1	1	FALSE
CGI_10001186	77.9434	82.1075	-0.075088	0.85896	0.97944	FALSE
CGI_10001187	292.409	17.7924	4.0387	1.0929e-25	3.7899e-24	TRUE
CGI_10001188	6.96536	0.482668	3.8511	0.069099	0.13085	FALSE
CGI_10001189	128.794	3.9968	5.0101	1.0914e-19	2.2594e-18	TRUE
CGI_10001190	243.716	60.0629	2.0207	3.9049e-09	2.6568e-08	TRUE
CGI_10001191	5.80392	0.504243	3.5248	0.11165	0.19934	FALSE
CGI_10001192	38.8918	13.4664	1.5301	0.0093751	0.022194	TRUE
CGI_10001193	1.50872	2.45649	-0.70327	0.79032	0.92653	FALSE
CGI_10001194	5.55287	3.48655	0.67143	0.71354	0.86727	FALSE
CGI_10001195	7.0407	1.95225	1.8506	0.24885	0.39038	FALSE
CGI_10001197	0	0.482668	#NAME?	0.89386	0.99524	FALSE
CGI_10001198	0.628429	2.09071	-1.7342	0.62696	0.7893	FALSE
CGI_10001199	1242	5212.21	-2.0692	9.3004e-11	7.8028e-10	TRUE
CGI_10001200	872.638	566.971	0.62211	0.02039	0.044516	TRUE
CGI_10001202	14.6253	2.01998	2.8561	0.01291	0.029611	TRUE
CGI_10001203	3045.85	1970.55	0.62824	0.012243	0.028217	TRUE
CGI_10001204	101.242	31.2926	1.6939	6.6716e-05	0.00023734	TRUE
CGI_10001206	0	0	NA	NA	NA	NA
CGI_10001210	11.0881	11.0035	0.011052	1	1	FALSE
CGI_10001211	0	0.528822	#NAME?	0.89388	0.99524	FALSE
CGI_10001212	0.629247	1.56189	-1.3116	0.79351	0.92884	FALSE
CGI_10001213	0.425915	0	Inf	1	1	FALSE
CGI_10001214	0	0	NA	NA	NA	NA
CGI_10001215	25.0893	35.9105	-0.51734	0.34927	0.51276	FALSE
CGI_10001216	0	1.46958	#NAME?	0.39366	0.56193	FALSE
CGI_10001217	514.291	54.0039	3.2514	2.6026e-24	8.0147e-23	TRUE
CGI_10001218	1.44176	0	Inf	0.60754	0.77089	FALSE
CGI_10001219	6.14361	13.457	-1.1312	0.20952	0.33869	FALSE
CGI_10001220	0.890329	16.9098	-4.2474	0.00086089	0.0025205	TRUE
CGI_10001221	48.6067	42.9162	0.17963	0.76878	0.91181	FALSE
CGI_10001222	1432.41	1156.96	0.3081	0.21913	0.35102	FALSE
CGI_10001223	1603.7	719.245	1.1568	8.2401e-06	3.4195e-05	TRUE
CGI_10001224	63.2346	22.9326	1.4633	0.0026332	0.0069793	TRUE
CGI_10001225	17.3481	9.11297	0.92878	0.3873	0.55483	FALSE
CGI_10001226	152.448	253.598	-0.73423	0.017469	0.038814	TRUE
CGI_10001227	261.514	1282.82	-2.2944	1.172e-16	1.8732e-15	TRUE
CGI_10001228	235.851	242.723	-0.041437	0.94289	1	FALSE
CGI_10001229	201.004	97.1273	1.0493	0.0013995	0.0039354	TRUE
CGI_10001230	31.4812	7.25904	2.1166	0.00245	0.0065404	TRUE
CGI_10001232	1.07359	2.50264	-1.221	0.65019	0.81214	FALSE
CGI_10001233	70.9504	26.1056	1.4425	0.0017646	0.0048589	TRUE
CGI_10001234	3.03833	52.1435	-4.1011	2.4195e-10	1.9276e-09	TRUE
CGI_10001235	79.9299	6.01978	3.731	8.111e-11	6.845e-10	TRUE
CGI_10001236	72.0961	18.1612	1.9891	5.4903e-05	0.00019885	TRUE
CGI_10001238	297.413	74.7968	1.9914	9.298e-10	6.87e-09	TRUE
CGI_10001239	1.87689	0.528822	1.8275	0.69228	0.84692	FALSE
CGI_10001240	0	0	NA	NA	NA	NA
CGI_10001241	0.445165	0	Inf	1	1	FALSE
CGI_10001242	0	0	NA	NA	NA	NA
CGI_10001243	3.30943	0	Inf	0.19767	0.32239	FALSE
CGI_10001244	32.7999	6.73022	2.285	0.0011567	0.0033045	TRUE
CGI_10001245	34.0738	60.826	-0.83602	0.072816	0.1369	FALSE
CGI_10001246	41.8951	54.2067	-0.37169	0.40497	0.57345	FALSE
CGI_10001247	607.215	344.305	0.81852	0.0033121	0.0085969	TRUE
CGI_10001248	39.0099	41.3828	-0.085189	0.92358	1	FALSE
CGI_10001249	0	11.6743	#NAME?	0.031141	0.064765	FALSE
CGI_10001250	525.788	206.159	1.3507	2.6427e-06	1.1902e-05	TRUE
CGI_10001251	11.812	23.5477	-0.99534	0.16746	0.28052	FALSE
CGI_10001252	6.41146	28.3007	-2.1421	0.0025208	0.0067106	TRUE
CGI_10001253	230.223	49.0138	2.2318	2.5875e-10	2.0523e-09	TRUE
CGI_10001254	5.28175	0.528822	3.3202	0.14158	0.24416	FALSE
CGI_10001255	17.9648	16.1197	0.15635	0.87797	0.99414	FALSE
CGI_10001256	2.08862	7.32933	-1.8111	0.35138	0.51523	FALSE
CGI_10001257	153.931	26.7574	2.5243	3.3614e-10	2.6254e-09	TRUE
CGI_10001258	88.0301	27.1447	1.6973	0.00015028	0.00050379	TRUE
CGI_10001259	5.80146	35.6832	-2.6208	9.6147e-05	0.00033321	TRUE
CGI_10001260	0	0	NA	NA	NA	NA
CGI_10001261	359.725	525.683	-0.5473	0.04381	0.08772	FALSE
CGI_10001262	180.827	15.3419	3.5591	2.4836e-17	4.232e-16	TRUE
CGI_10001263	1815.63	703.969	1.3669	1.4324e-07	7.8297e-07	TRUE
CGI_10001266	26.8824	36.4479	-0.43917	0.39865	0.56617	FALSE
CGI_10001267	82.3416	70.5602	0.22277	0.57742	0.74732	FALSE
CGI_10001268	11.0672	4.10768	1.4299	0.1902	0.31198	FALSE
CGI_10001269	675.615	98.7102	2.7749	1.0082e-20	2.2856e-19	TRUE
CGI_10001270	471.389	8156.74	-4.113	2.0393e-11	1.8634e-10	TRUE
CGI_10001271	76.474	16.5622	2.2071	8.5457e-06	3.5407e-05	TRUE
CGI_10001272	0.831761	2.11529	-1.3466	0.73854	0.88926	FALSE
CGI_10001274	23.0549	27.6927	-0.26443	0.76673	0.91031	FALSE
CGI_10001277	277.439	395.2	-0.51041	0.073144	0.13744	FALSE
CGI_10001278	11.3576	4.95613	1.1964	0.28379	0.43404	FALSE
CGI_10001279	502.744	48.2973	3.3798	2.9633e-25	9.8348e-24	TRUE
CGI_10001280	199.837	12.7656	3.9685	9.8495e-21	2.2364e-19	TRUE
CGI_10001281	14.5423	15.7227	-0.11259	0.92206	1	FALSE
CGI_10001282	0.841795	3.42483	-2.0245	0.40886	0.57713	FALSE
CGI_10001283	23.9937	3.55428	2.755	0.001594	0.0044245	TRUE
CGI_10001284	0.445165	0	Inf	1	1	FALSE
CGI_10001285	8.18452	9.42648	-0.20382	0.95693	1	FALSE
CGI_10001286	64.2638	50.391	0.35084	0.42859	0.5976	FALSE
CGI_10001287	567.11	391.675	0.53397	0.048287	0.095667	FALSE
CGI_10001288	7.85812	1.56189	2.3309	0.12407	0.21807	FALSE
CGI_10001292	21.2986	10.2905	1.0494	0.15392	0.26197	FALSE
CGI_10001293	25.0901	21.5524	0.21927	0.71406	0.86782	FALSE
CGI_10001294	0	0	NA	NA	NA	NA
CGI_10001295	0.222582	0	Inf	1	1	FALSE
CGI_10001296	0	0	NA	NA	NA	NA
CGI_10001297	19.261	11.5017	0.74383	0.34538	0.50797	FALSE
CGI_10001298	0	0	NA	NA	NA	NA
CGI_10001299	9.00626	46.6617	-2.3732	4.0273e-05	0.00014907	TRUE
CGI_10001300	8.41386	2.5488	1.723	0.20237	0.32887	FALSE
CGI_10001301	190.899	24.19	2.9803	3.6224e-14	4.4921e-13	TRUE
CGI_10001302	171.884	22.7977	2.9145	4.3103e-13	4.7814e-12	TRUE
CGI_10001303	2.9898	4.52562	-0.59807	0.73132	0.8831	FALSE
CGI_10001304	1.24846	1.93067	-0.62895	0.85927	0.97967	FALSE
CGI_10001305	4.39142	0	Inf	0.1027	0.18526	FALSE
CGI_10001306	55.624	88.2046	-0.66515	0.096328	0.17527	FALSE
CGI_10001307	32.066	38.2561	-0.25464	0.62482	0.78729	FALSE
CGI_10001308	2.57474	4.45189	-0.78999	0.6291	0.7915	FALSE
CGI_10001309	151.777	76.4972	0.98848	0.0055423	0.013739	TRUE
CGI_10001310	508.925	840.315	-0.72348	0.007062	0.017136	TRUE
CGI_10001311	41.7278	20.3502	1.036	0.057729	0.11193	FALSE
CGI_10001313	0	0	NA	NA	NA	NA
CGI_10001314	17.4803	0.504243	5.1155	0.00029595	0.00094128	TRUE
CGI_10001315	14.1207	7.69555	0.87572	0.33136	0.49111	FALSE
CGI_10001316	70.9288	63.9748	0.14887	0.70771	0.86157	FALSE
CGI_10001317	1261.1	3157.73	-1.3242	0.0050391	0.012608	TRUE
CGI_10001318	8.37618	2.5458	1.7182	0.20403	0.33136	FALSE
CGI_10001319	2.66095	0	Inf	0.41633	0.58493	FALSE
CGI_10001321	0	2.64411	#NAME?	0.33939	0.50074	FALSE
CGI_10001322	377.711	428.376	-0.1816	0.50052	0.67249	FALSE
CGI_10001323	34.2804	2.59796	3.7219	6.3641e-06	2.6929e-05	TRUE
CGI_10001325	361.164	137.728	1.3908	3.5406e-06	1.5605e-05	TRUE
CGI_10001326	0	0	NA	NA	NA	NA
CGI_10001327	0.212548	0	Inf	1	1	FALSE
CGI_10001328	0	0	NA	NA	NA	NA
CGI_10001329	27.1811	7.46478	1.8644	0.012767	0.029308	TRUE
CGI_10001330	0.840977	0.504243	0.73795	1	1	FALSE
CGI_10001331	13.6463	131.69	-3.2706	2.7248e-14	3.427e-13	TRUE
CGI_10001332	8.25312	5.60785	0.55749	0.65254	0.81426	FALSE
CGI_10001333	487.678	1090.28	-1.1607	1.4752e-05	5.8976e-05	TRUE
CGI_10001334	151.411	427.84	-1.4986	4.2138e-07	2.1573e-06	TRUE
CGI_10001336	1.31543	4.18442	-1.6695	0.53148	0.70236	FALSE
CGI_10001337	50.9927	64.0759	-0.32949	0.4239	0.5929	FALSE
CGI_10001338	2001.99	1383.15	0.53348	0.038548	0.078336	FALSE
CGI_10001339	42.3251	615.886	-3.8631	3.9791e-34	2.5297e-32	TRUE
CGI_10001341	926.678	1218.73	-0.39524	0.11883	0.21022	FALSE
CGI_10001342	1510.23	5092.67	-1.7537	3.6296e-07	1.875e-06	TRUE
CGI_10001343	0.638463	13.0606	-4.3545	0.00071751	0.0021291	TRUE
CGI_10001344	967.371	8091.47	-3.0643	6.7968e-06	2.8612e-05	TRUE
CGI_10001345	349.862	245.867	0.50891	0.071639	0.135	FALSE
CGI_10001346	0	0	NA	NA	NA	NA
CGI_10001347	427.856	112.601	1.9259	1.9091e-10	1.5355e-09	TRUE
CGI_10001348	1083.68	1252.27	-0.2086	0.42328	0.59225	FALSE
CGI_10001349	0.435131	1.93067	-2.1496	0.56169	0.7331	FALSE
CGI_10001350	0.212548	4.47647	-4.3965	0.069424	0.13133	FALSE
CGI_10001352	2.33209	0.482668	2.2725	0.57937	0.74892	FALSE
CGI_10001353	0	0	NA	NA	NA	NA
CGI_10001354	65.8554	32.562	1.0161	0.02973	0.062166	FALSE
CGI_10001355	0.212548	0.482668	-1.1832	1	1	FALSE
CGI_10001356	0.41588	1.01149	-1.2822	0.89083	0.99524	FALSE
CGI_10001357	3186.95	355.377	3.1648	3.9547e-32	2.1674e-30	TRUE
CGI_10001358	470.604	343.8	0.45294	0.11129	0.19872	FALSE
CGI_10001359	0.203332	0	Inf	1	1	FALSE
CGI_10001360	31.3885	30.9914	0.018367	0.95972	1	FALSE
CGI_10001361	85.536	76.2528	0.16574	0.7542	0.90141	FALSE
CGI_10001362	90.9502	54.7816	0.73139	0.067099	0.12754	FALSE
CGI_10001363	0	0	NA	NA	NA	NA
CGI_10001364	7.66155	6.2967	0.28304	0.82685	0.95672	FALSE
CGI_10001365	361.607	303.178	0.25425	0.38315	0.55012	FALSE
CGI_10001366	1.88529	7.6494	-2.0206	0.14807	0.25337	FALSE
CGI_10001367	68.5504	705.324	-3.363	1.6012e-28	6.7265e-27	TRUE
CGI_10001368	0.870261	1.54031	-0.8237	0.88449	0.99524	FALSE
CGI_10001369	48.3073	13.0696	1.886	0.0010487	0.0030212	TRUE
CGI_10001370	0	0	NA	NA	NA	NA
CGI_10001372	474.93	1624.61	-1.7743	3.3891e-10	2.6455e-09	TRUE
CGI_10001373	450.361	345.344	0.38305	0.18368	0.30335	FALSE
CGI_10001375	133.971	137.018	-0.032451	0.91211	1	FALSE
CGI_10001376	1.23924	0	Inf	0.68278	0.84036	FALSE
CGI_10001377	406.761	48.5219	3.0675	1.0985e-20	2.4843e-19	TRUE
CGI_10001378	0	0	NA	NA	NA	NA
CGI_10001379	3.42329	2.11529	0.69453	0.76975	0.91263	FALSE
CGI_10001381	194.862	801.132	-2.0396	5.6244e-13	6.165e-12	TRUE
CGI_10001382	1184.09	928.708	0.35049	0.18463	0.30462	FALSE
CGI_10001384	321.291	152.911	1.0712	0.000359	0.0011266	TRUE
CGI_10001385	15.5958	0	Inf	0.00013273	0.00044942	TRUE
CGI_10001386	0	0	NA	NA	NA	NA
CGI_10001387	28.9851	5.49396	2.3994	0.0018184	0.0049929	TRUE
CGI_10001388	121.239	12.4795	3.2802	1.4059e-12	1.4826e-11	TRUE
CGI_10001389	605.215	58.7538	3.3647	1.0332e-26	3.7944e-25	TRUE
CGI_10001390	0	0	NA	NA	NA	NA
CGI_10001391	516.784	652.133	-0.33561	0.19809	0.32292	FALSE
CGI_10001393	33.1188	237.966	-2.845	1.176e-15	1.6964e-14	TRUE
CGI_10001394	10.7869	33.312	-1.6268	0.010946	0.025521	TRUE
CGI_10001395	9.10333	28.9309	-1.6681	0.010623	0.02485	TRUE
CGI_10001396	95.7933	122.346	-0.35297	0.45814	0.62963	FALSE
CGI_10001397	201.709	17.2145	3.5506	2.9465e-18	5.4632e-17	TRUE
CGI_10001398	1524.25	1106.67	0.46187	0.068732	0.13026	FALSE
CGI_10001399	4.71865	42.3719	-3.1667	0.027828	0.058659	FALSE
CGI_10001400	43.9018	234.146	-2.4151	1.3372e-06	6.3287e-06	TRUE
CGI_10001401	65.2997	185.812	-1.5087	0.0098393	0.023182	TRUE
CGI_10001402	2.96215	19.9845	-2.7542	0.0038464	0.0098613	TRUE
CGI_10001403	0	0	NA	NA	NA	NA
CGI_10001404	90.3689	195.391	-1.1125	0.00086734	0.0025374	TRUE
CGI_10001405	175.464	309.163	-0.81719	0.0062486	0.015327	TRUE
CGI_10001406	415.71	144.387	1.5256	2.9679e-07	1.5503e-06	TRUE
CGI_10001408	543.925	1145.68	-1.0747	5.8065e-05	0.00020914	TRUE
CGI_10001409	4.73114	0	Inf	0.08496	0.15695	FALSE
CGI_10001410	423.689	71.6735	2.5635	5.3637e-16	8.0256e-15	TRUE
CGI_10001411	74.3705	10.7576	2.7894	1.284e-07	7.055e-07	TRUE
CGI_10001412	27.413	0.528822	5.6959	1.4575e-06	6.8591e-06	TRUE
CGI_10001413	0	0	NA	NA	NA	NA
CGI_10001414	12.3517	5.05445	1.2891	0.21481	0.34564	FALSE
CGI_10001415	11.0857	1.03307	3.4237	0.017322	0.038511	TRUE
CGI_10001416	7.69924	2.01697	1.9325	0.195	0.31862	FALSE
CGI_10001417	0.425915	1.01149	-1.2478	0.89184	0.99524	FALSE
CGI_10001418	391.319	84.0759	2.2186	1.7219e-12	1.7946e-11	TRUE
CGI_10001419	0.425915	6.43472	-3.9172	0.051774	0.10165	FALSE
CGI_10001420	108.975	124.987	-0.19778	0.53722	0.7081	FALSE
CGI_10001421	0.647679	0	Inf	0.93918	1	FALSE
CGI_10001422	31.6192	11.5785	1.4494	0.027073	0.057276	FALSE
CGI_10001423	0	0	NA	NA	NA	NA
CGI_10001424	0	0	NA	NA	NA	NA
CGI_10001426	0.850193	1.54031	-0.85736	0.8826	0.99524	FALSE
CGI_10001427	19.4149	5.48796	1.8228	0.037342	0.07614	FALSE
CGI_10001428	0	0	NA	NA	NA	NA
CGI_10001429	0.425915	0	Inf	1	1	FALSE
CGI_10001430	518.905	806.762	-0.63667	0.016457	0.036814	TRUE
CGI_10001431	142.801	91.519	0.64187	0.065277	0.12459	FALSE
CGI_10001432	3835.26	888.098	2.1105	2.767e-16	4.2468e-15	TRUE
CGI_10001433	108.91	630.997	-2.5345	9.0455e-10	6.6938e-09	TRUE
CGI_10001434	0	1.51573	#NAME?	0.38987	0.55766	FALSE
CGI_10001435	0	2.11529	#NAME?	0.37533	0.54152	FALSE
CGI_10001436	4.50774	2.52722	0.83485	0.68296	0.84038	FALSE
CGI_10001437	15.6034	107.128	-2.7794	2.4224e-10	1.9294e-09	TRUE
CGI_10001438	0	1.00849	#NAME?	0.5974	0.76332	FALSE
CGI_10001439	33.9993	79.9898	-1.2343	0.0040317	0.010288	TRUE
CGI_10001440	319.605	234.533	0.4465	0.12982	0.22649	FALSE
CGI_10001441	484.963	380.281	0.35081	0.20686	0.33524	FALSE
CGI_10001442	0	0	NA	NA	NA	NA
CGI_10001443	101.013	27.074	1.8996	1.2901e-05	5.2008e-05	TRUE
CGI_10001444	6788.04	4397.76	0.62623	0.010664	0.024931	TRUE
CGI_10001445	50.0286	8.70704	2.5225	2.9422e-05	0.00011141	TRUE
CGI_10001446	62.8621	56.3098	0.15881	0.71947	0.87281	FALSE
CGI_10001447	240.759	30.6252	2.9748	5.4767e-16	8.1862e-15	TRUE
CGI_10001448	0.629247	1.51273	-1.2655	0.79003	0.92645	FALSE
CGI_10001449	258.845	421.189	-0.70238	0.48663	0.65863	FALSE
CGI_10001450	41.2859	50.2093	-0.2823	0.61507	0.77813	FALSE
CGI_10001451	115.607	81.1724	0.51017	0.18603	0.30642	FALSE
CGI_10001453	0.41588	1.49416	-1.8451	0.68792	0.84392	FALSE
CGI_10001454	9.80874	0.504243	4.2819	0.014258	0.032364	TRUE
CGI_10001455	0	0	NA	NA	NA	NA
CGI_10001456	29.8806	5.67257	2.3971	0.0013387	0.0037758	TRUE
CGI_10001457	137.055	167.973	-0.29348	0.35478	0.51945	FALSE
CGI_10001458	10.7359	0.504243	4.4122	0.0086259	0.020565	TRUE
CGI_10001459	0	0	NA	NA	NA	NA
CGI_10001460	121.223	69.3244	0.80622	0.028998	0.060825	FALSE
CGI_10001461	16.7315	8.06734	1.0524	0.21951	0.35159	FALSE
CGI_10001462	267.978	122.028	1.1349	0.0002488	0.00080131	TRUE
CGI_10001463	1.30539	0.528822	1.3036	0.88498	0.99524	FALSE
CGI_10001464	222.206	72.3161	1.6195	1.3211e-06	6.2566e-06	TRUE
CGI_10001465	161.144	43.8454	1.8779	5.639e-07	2.8318e-06	TRUE
CGI_10001466	60.889	106.44	-0.80578	0.03464	0.07122	FALSE
CGI_10001467	12.8847	8.64232	0.57617	0.53581	0.70668	FALSE
CGI_10001468	224.995	314.762	-0.48437	0.093146	0.17009	FALSE
CGI_10001469	12.6578	1.00849	3.6498	0.0081396	0.019493	TRUE
CGI_10001470	416.529	193.436	1.1066	0.00014066	0.0004741	TRUE
CGI_10001471	251.199	338.183	-0.42897	0.1403	0.24231	FALSE
CGI_10001472	18.1172	15.643	0.21184	0.80855	0.94135	FALSE
CGI_10001473	267.705	2542.08	-3.2473	7.1087e-05	0.00025151	TRUE
CGI_10001474	169.182	67.2301	1.3314	0.00015819	0.00052821	TRUE
CGI_10001475	5.60304	0.986912	2.5052	0.21114	0.3409	FALSE
CGI_10001476	4.67421	2.41334	0.95369	0.65811	0.81942	FALSE
CGI_10001477	0.629247	0	Inf	0.94575	1	FALSE
CGI_10001478	3470.07	920.697	1.9142	9.5994e-14	1.1386e-12	TRUE
CGI_10001480	1.51794	0	Inf	0.58609	0.75526	FALSE
CGI_10001481	15.8553	285.351	-4.1697	3.053e-08	1.8307e-07	TRUE
CGI_10001482	35.6192	129.915	-1.8668	0.0011376	0.0032536	TRUE
CGI_10001483	0	1.9984	#NAME?	0.25382	0.39646	FALSE
CGI_10001484	0	0	NA	NA	NA	NA
CGI_10001485	1.09284	0.528822	1.0472	0.96251	1	FALSE
CGI_10001486	68.9732	10.0537	2.7783	4.0229e-07	2.0644e-06	TRUE
CGI_10001487	0.212548	0	Inf	1	1	FALSE
CGI_10001488	74.8711	12.4028	2.5937	4.2754e-07	2.1873e-06	TRUE
CGI_10001489	139.349	38.4213	1.8587	2.8631e-06	1.281e-05	TRUE
CGI_10001490	426.305	186.616	1.1918	4.3212e-05	0.00015908	TRUE
CGI_10001491	0	0	NA	NA	NA	NA
CGI_10001492	216.192	39.2342	2.4621	3.3966e-09	2.3292e-08	TRUE
CGI_10001493	9817.85	10370.3	-0.078979	0.75765	0.90379	FALSE
CGI_10001494	1.65431	1.51573	0.12621	1	1	FALSE
CGI_10001495	0.212548	2.47807	-3.5434	0.2906	0.44178	FALSE
CGI_10001496	0	0	NA	NA	NA	NA
CGI_10001497	0.41588	0	Inf	1	1	FALSE
CGI_10001498	0	0	NA	NA	NA	NA
CGI_10001499	11.2564	2.41334	2.2216	0.0783	0.14595	FALSE
CGI_10001500	0.822545	0	Inf	0.85754	0.97832	FALSE
CGI_10001501	1.70202	0.504243	1.7551	0.75396	0.90129	FALSE
CGI_10001502	0	0	NA	NA	NA	NA
CGI_10001503	19.1823	1.54031	3.6385	0.0008871	0.00259	TRUE
CGI_10001504	45.5057	11.7541	1.9529	0.00090477	0.002637	TRUE
CGI_10001505	1450.08	2089.66	-0.52713	0.041041	0.082826	FALSE
CGI_10001507	181.562	159.355	0.18821	0.53472	0.70558	FALSE
CGI_10001508	54.0148	127.626	-1.2405	0.00098013	0.0028364	TRUE
CGI_10001509	0.222582	0	Inf	1	1	FALSE
CGI_10001510	0.222582	0	Inf	1	1	FALSE
CGI_10001511	0.222582	0	Inf	1	1	FALSE
CGI_10001512	0.832579	3.12377	-1.9076	0.45607	0.62762	FALSE
CGI_10001513	28.9049	41.7176	-0.52935	0.34973	0.51323	FALSE
CGI_10001514	6.89758	5.55268	0.3129	0.86671	0.98505	FALSE
CGI_10001515	6.60885	1.97683	1.7412	0.28716	0.43813	FALSE
CGI_10001516	96.085	101.078	-0.073091	0.89404	0.99527	FALSE
CGI_10001517	0.880295	0.528822	0.73521	1	1	FALSE
CGI_10001519	22.8591	14.5638	0.65038	0.36	0.5251	FALSE
CGI_10001520	68.9486	10.0476	2.7787	7.8704e-06	3.2785e-05	TRUE
CGI_10001521	92.7462	135.595	-0.54794	0.11533	0.20495	FALSE
CGI_10001522	2952.87	13833.6	-2.228	1.0588e-06	5.1023e-06	TRUE
CGI_10001523	1.05516	0.504243	1.0653	0.97403	1	FALSE
CGI_10001524	1.27611	1.56189	-0.29154	1	1	FALSE
CGI_10001525	4.24748	1.01149	2.0701	0.36311	0.52781	FALSE
CGI_10001526	1.53883	0.482668	1.6727	0.817	0.94857	FALSE
CGI_10001527	54.3748	14.5548	1.9014	0.00054524	0.0016551	TRUE
CGI_10001528	73.9212	12.8117	2.5285	8.6995e-07	4.2457e-06	TRUE
CGI_10001529	513.471	843.636	-0.71634	0.0069354	0.016856	TRUE
CGI_10001530	3085.66	6452.17	-1.0642	2.4886e-05	9.5515e-05	TRUE
CGI_10001531	2614.23	6443.94	-1.3016	3.1824e-07	1.6569e-06	TRUE
CGI_10001532	112.872	23.0897	2.2894	9.6721e-08	5.4172e-07	TRUE
CGI_10001533	301.655	71.3317	2.0803	1.4704e-10	1.204e-09	TRUE
CGI_10001534	0.222582	0	Inf	1	1	FALSE
CGI_10001535	115.723	52.8359	1.1311	0.0045381	0.011457	TRUE
CGI_10001537	0	0.986912	#NAME?	0.59948	0.76466	FALSE
CGI_10001538	5121.46	14924.9	-1.5431	1.7242e-07	9.3213e-07	TRUE
CGI_10001539	125.934	8.63331	3.8666	2.8466e-15	3.9476e-14	TRUE
CGI_10001540	1.65431	0.482668	1.7771	0.76758	0.91096	FALSE
CGI_10001541	29.2638	58.0194	-0.98742	0.037083	0.075672	FALSE
CGI_10001542	80.8102	4.52562	4.1583	4.0183e-12	4.0014e-11	TRUE
CGI_10001543	0.212548	5.33093	-4.6485	0.22789	0.36307	FALSE
CGI_10001544	118.304	23.8524	2.3103	6.2283e-08	3.5802e-07	TRUE
CGI_10001545	416.36	70.1477	2.5694	5.7825e-16	8.6163e-15	TRUE
CGI_10001546	2.13879	6.60732	-1.6273	0.28631	0.43712	FALSE
CGI_10001547	0.222582	0	Inf	1	1	FALSE
CGI_10001548	0	0	NA	NA	NA	NA
CGI_10001549	215.409	49.8752	2.1107	1.9595e-09	1.3845e-08	TRUE
CGI_10001550	229.535	67.4985	1.7658	1.3873e-07	7.59e-07	TRUE
CGI_10001551	219.861	67.8176	1.6969	6.0532e-07	3.0266e-06	TRUE
CGI_10001552	76.9351	28.4056	1.4375	0.0014781	0.0041388	TRUE
CGI_10001553	32.8319	154.411	-2.2336	6.2238e-09	4.1236e-08	TRUE
CGI_10001554	5750.95	16308.8	-1.5038	4.7175e-09	3.1778e-08	TRUE
CGI_10001555	0.222582	0	Inf	1	1	FALSE
CGI_10001556	0.425096	0	Inf	1	1	FALSE
CGI_10001557	0	0.504243	#NAME?	0.89387	0.99524	FALSE
CGI_10001558	122.354	134.202	-0.13334	0.69912	0.85297	FALSE
CGI_10001559	1119.03	782.574	0.51595	0.046421	0.092387	FALSE
CGI_10001560	3.48268	0	Inf	0.18189	0.3009	FALSE
CGI_10001561	0.648497	4.91599	-2.9223	0.12395	0.21788	FALSE
CGI_10001562	1.30621	0	Inf	0.66195	0.82241	FALSE
CGI_10001563	555.783	578.194	-0.057032	0.83734	0.9644	FALSE
CGI_10001565	0	3.53871	#NAME?	0.067816	0.12877	FALSE
CGI_10001567	494.194	623.213	-0.33465	0.21587	0.34703	FALSE
CGI_10001568	1692.52	88.0854	4.2641	1.4554e-47	2.1244e-45	TRUE
CGI_10001569	462.24	142.473	1.698	6.8937e-09	4.538e-08	TRUE
CGI_10001570	3.11531	0	Inf	0.22286	0.35609	FALSE
CGI_10001571	17057.9	11618.9	0.55396	0.024347	0.052165	FALSE
CGI_10001572	15.4093	28.1532	-0.8695	0.15889	0.26912	FALSE
CGI_10001573	349.053	1817.32	-2.3803	0.056321	0.10945	FALSE
CGI_10001574	12.7007	25.0881	-0.9821	0.17972	0.29765	FALSE
CGI_10001575	0	0	NA	NA	NA	NA
CGI_10001576	0	0	NA	NA	NA	NA
CGI_10001578	1.47104	11.5293	-2.9704	0.013111	0.030012	TRUE
CGI_10001579	0.425915	0.482668	-0.18047	1	1	FALSE
CGI_10001580	0.831761	0	Inf	0.85414	0.9755	FALSE
CGI_10001581	55.7957	41.1407	0.43959	0.50183	0.67396	FALSE
CGI_10001583	1.01666	0	Inf	0.77206	0.91294	FALSE
CGI_10001584	120.133	129.692	-0.11046	0.77552	0.9145	FALSE
CGI_10001585	661.656	1122.22	-0.7622	0.0035601	0.009189	TRUE
CGI_10001586	2.43837	24.6697	-3.3387	6.3605e-05	0.0002272	TRUE
CGI_10001587	86.4707	117.61	-0.44372	0.79606	0.93078	FALSE
CGI_10001588	1133.15	271.653	2.0605	4.7977e-14	5.8732e-13	TRUE
CGI_10001589	103.244	22.9422	2.17	7.7923e-07	3.8258e-06	TRUE
CGI_10001590	44.1158	7.87672	2.4856	0.0001261	0.00042868	TRUE
CGI_10001591	695.155	115.839	2.5852	1.1176e-18	2.1415e-17	TRUE
CGI_10001592	202.844	39.1016	2.3751	1.1283e-10	9.3729e-10	TRUE
CGI_10001593	20.1321	11.4003	0.82042	0.3079	0.46315	FALSE
CGI_10001594	1.25849	0	Inf	0.67666	0.83525	FALSE
CGI_10001595	35.2963	28.2973	0.31885	0.62269	0.78531	FALSE
CGI_10001596	0	1.51573	#NAME?	0.38987	0.55766	FALSE
CGI_10001597	3.69684	3.99981	-0.11364	1	1	FALSE
CGI_10001599	16.4143	8.63331	0.92697	0.27475	0.42312	FALSE
CGI_10001600	4.71189	9.95186	-1.0787	0.34865	0.51207	FALSE
CGI_10001601	6.2198	4.01538	0.63133	0.70203	0.85578	FALSE
CGI_10001602	0.638463	0	Inf	0.94245	1	FALSE
CGI_10001603	346.596	360.285	-0.055885	0.83407	0.9619	FALSE
CGI_10001604	814.983	743.685	0.13208	0.60496	0.76904	FALSE
CGI_10001605	0.638463	0	Inf	0.94245	1	FALSE
CGI_10001606	50.6085	16.2521	1.6388	0.0026438	0.0070054	TRUE
CGI_10001607	102.249	14.8036	2.7881	2.8139e-09	1.9511e-08	TRUE
CGI_10001608	3.81665	2.52122	0.59819	0.89299	0.99524	FALSE
CGI_10001609	41.4022	19.6738	1.0734	0.088084	0.16205	FALSE
CGI_10001610	0.425096	0	Inf	1	1	FALSE
CGI_10001611	3.95793	8.47928	-1.0992	0.35	0.51359	FALSE
CGI_10001612	546.073	64.913	3.0725	5.1903e-23	1.4196e-21	TRUE
CGI_10001613	36.0619	4.06754	3.1482	2.9765e-05	0.00011261	TRUE
CGI_10001614	104.96	7.55709	3.7959	2.8201e-13	3.194e-12	TRUE
CGI_10001615	628.475	1333.41	-1.0852	3.641e-05	0.0001356	TRUE
CGI_10001616	16.3547	13.5067	0.27603	0.87335	0.99036	FALSE
CGI_10001617	0	0	NA	NA	NA	NA
CGI_10001618	727.328	1536.23	-1.0787	3.3961e-05	0.00012714	TRUE
CGI_10001619	153.352	257.042	-0.74516	0.24376	0.38398	FALSE
CGI_10001620	3.64751	10.4044	-1.5122	0.32946	0.48895	FALSE
CGI_10001621	130.131	891.325	-2.776	0.00033686	0.0010617	TRUE
CGI_10001622	1286.58	9549.02	-2.8918	3.056e-17	5.155e-16	TRUE
CGI_10001623	4.08019	14.0505	-1.7839	0.059981	0.11567	FALSE
CGI_10001624	0.222582	0	Inf	1	1	FALSE
CGI_10001625	1243.83	593.09	1.0685	4.6694e-05	0.00017109	TRUE
CGI_10001626	1308.84	654.964	0.9988	9.9061e-05	0.0003424	TRUE
CGI_10001627	56.7663	16.2731	1.8025	0.00064625	0.0019354	TRUE
CGI_10001629	0.203332	1.00849	-2.3103	0.77202	0.91294	FALSE
CGI_10001630	162.492	88.4911	0.87677	0.010561	0.024721	TRUE
CGI_10001631	18.8519	75.1289	-1.9947	1.9901e-05	7.7749e-05	TRUE
CGI_10001632	2255.95	1435.47	0.65221	0.0097312	0.022951	TRUE
CGI_10001633	1072.59	1002.7	0.097204	0.70643	0.86034	FALSE
CGI_10001634	639.649	110.916	2.5278	1.025e-17	1.8057e-16	TRUE
CGI_10001635	257.066	64.048	2.0049	2.1394e-09	1.5075e-08	TRUE
CGI_10001636	11444.7	14921.4	-0.3827	0.12422	0.21822	FALSE
CGI_10001637	3.37558	4.59636	-0.44536	0.82925	0.95859	FALSE
CGI_10001638	17.287	46.201	-1.4182	0.0087077	0.020746	TRUE
CGI_10001639	242.277	12991.9	-5.7448	8.6299e-11	7.2658e-10	TRUE
CGI_10001640	2568.48	3257.2	-0.34272	0.16529	0.27773	FALSE
CGI_10001641	0.840977	67.8308	-6.3337	3.0064e-09	2.0765e-08	TRUE
CGI_10001642	0	1.9954	#NAME?	0.254	0.3966	FALSE
CGI_10001643	269.311	357.399	-0.40826	0.21538	0.34636	FALSE
CGI_10001644	105.852	183.548	-0.7941	0.016934	0.037757	TRUE
CGI_10001645	1.27693	3.53271	-1.4681	0.48983	0.66169	FALSE
CGI_10001646	176.056	123.297	0.5139	0.11983	0.21171	FALSE
CGI_10001647	104.177	11.9934	3.1187	1.5043e-10	1.2299e-09	TRUE
CGI_10001648	1595.05	6246.6	-1.9695	2.7859e-14	3.4973e-13	TRUE
CGI_10001649	19.0013	14.8377	0.35683	0.737	0.88785	FALSE
CGI_10001650	337.913	95.9646	1.8161	5.2502e-09	3.5119e-08	TRUE
CGI_10001651	6.20055	2.04155	1.6027	0.32645	0.48516	FALSE
CGI_10001652	1.48947	3.05304	-1.0354	0.66632	0.82615	FALSE
CGI_10001653	106.799	650.659	-2.607	7.1733e-14	8.6409e-13	TRUE
CGI_10001654	167.646	103.992	0.68895	0.044487	0.088927	FALSE
CGI_10001655	0	0	NA	NA	NA	NA
CGI_10001656	0	0	NA	NA	NA	NA
CGI_10001657	1.11291	0	Inf	0.73947	0.89001	FALSE
CGI_10001658	1188.36	618.314	0.94257	0.00030987	0.00098194	TRUE
CGI_10001659	6515.58	2817.47	1.2095	1.252e-06	5.954e-06	TRUE
CGI_10001660	0.41588	91.3955	-7.7798	1.1059e-25	3.8257e-24	TRUE
CGI_10001661	49.9297	21.2448	1.2328	0.018705	0.04125	TRUE
CGI_10001662	128.814	14.0074	3.201	2.0969e-12	2.1618e-11	TRUE
CGI_10001663	4255.08	2336.46	0.86486	0.00048674	0.0014906	TRUE
CGI_10001664	180.096	34.3732	2.3894	2.9276e-10	2.3035e-09	TRUE
CGI_10001665	84.6836	1079.85	-3.6726	1.8659e-35	1.2956e-33	TRUE
CGI_10001666	0.203332	8.22738	-5.3385	0.012046	0.02782	TRUE
CGI_10001667	11191.3	8208.7	0.44715	0.081738	0.15169	FALSE
CGI_10001669	0.212548	0	Inf	1	1	FALSE
CGI_10001670	11.4321	11.283	0.018945	0.99903	1	FALSE
CGI_10001672	9.28412	2.91758	1.67	0.20726	0.33566	FALSE
CGI_10001673	32.8378	18.2164	0.85012	0.15833	0.26827	FALSE
CGI_10001674	0.628429	2.43492	-1.9541	0.48659	0.65859	FALSE
CGI_10001675	0.222582	1.03307	-2.2145	0.77338	0.913	FALSE
CGI_10001682	0	0	NA	NA	NA	NA
CGI_10001685	0	0	NA	NA	NA	NA
CGI_10001688	0	0	NA	NA	NA	NA
CGI_10001690	0	0	NA	NA	NA	NA
CGI_10001691	0	0	NA	NA	NA	NA
CGI_10001692	0	0	NA	NA	NA	NA
CGI_10001696	0	0	NA	NA	NA	NA
CGI_10001699	58.5619	6491.39	-6.7924	7.0508e-10	5.2999e-09	TRUE
CGI_10001701	17.4486	2.91758	2.5803	0.012502	0.028757	TRUE
CGI_10001702	347.286	25.5833	3.7628	1.3804e-25	4.7208e-24	TRUE
CGI_10001704	0.203332	0	Inf	1	1	FALSE
CGI_10001705	98.8438	49.6043	0.99469	0.012971	0.029735	TRUE
CGI_10001706	0	0	NA	NA	NA	NA
CGI_10001707	48.4386	17.4266	1.4749	0.0062409	0.015311	TRUE
CGI_10001708	0	0	NA	NA	NA	NA
CGI_10001710	510.836	114.624	2.1559	7.0036e-13	7.6127e-12	TRUE
CGI_10001711	130.823	1096.57	-3.0673	4.2895e-10	3.3007e-09	TRUE
CGI_10001712	917.564	2252.28	-1.2955	5.6706e-05	0.00020491	TRUE
CGI_10001713	105.827	258.648	-1.2893	4.5726e-05	0.00016782	TRUE
CGI_10001715	4.78887	11.2985	-1.2384	0.32661	0.48532	FALSE
CGI_10001716	635.589	1140.98	-0.84411	0.001283	0.0036293	TRUE
CGI_10001717	8.13273	104.512	-3.6838	1.3952e-14	1.8085e-13	TRUE
CGI_10001718	2023.27	4368	-1.1103	0.0043196	0.010951	TRUE
CGI_10001719	0.667747	0	Inf	0.93217	1	FALSE
CGI_10001721	179.438	254.621	-0.50487	0.10165	0.18357	FALSE
CGI_10001722	0	0	NA	NA	NA	NA
CGI_10001725	0	0	NA	NA	NA	NA
CGI_10001726	0	0	NA	NA	NA	NA
CGI_10001729	0	0	NA	NA	NA	NA
CGI_10001730	0	0	NA	NA	NA	NA
CGI_10001731	0	0	NA	NA	NA	NA
CGI_10001732	0	0	NA	NA	NA	NA
CGI_10001734	191.071	169.317	0.17438	0.57303	0.74302	FALSE
CGI_10001735	5.58458	1.49115	1.905	0.34058	0.50204	FALSE
CGI_10001736	0.637645	0	Inf	0.94274	1	FALSE
CGI_10001737	429.925	528.476	-0.29775	0.27607	0.42492	FALSE
CGI_10001738	0	0	NA	NA	NA	NA
CGI_10001740	4.80812	1.93067	1.3164	0.51525	0.68807	FALSE
CGI_10001741	7.49672	4.18142	0.84227	0.50888	0.68173	FALSE
CGI_10001742	2.54136	0	Inf	0.42264	0.59183	FALSE
CGI_10001743	2.07182	0	Inf	0.41892	0.58767	FALSE
CGI_10001744	10.2764	8.58715	0.25909	0.84304	0.96862	FALSE
CGI_10001745	2.9296	2.61953	0.16139	1	1	FALSE
CGI_10001746	9.51243	12.6025	-0.40583	0.66221	0.82246	FALSE
CGI_10001747	0	0	NA	NA	NA	NA
CGI_10001748	0.445165	0	Inf	1	1	FALSE
CGI_10001749	1.23843	1.00849	0.29631	1	1	FALSE
CGI_10001752	0	0	NA	NA	NA	NA
CGI_10001753	0	0	NA	NA	NA	NA
CGI_10001755	0	0	NA	NA	NA	NA
CGI_10001757	0	0	NA	NA	NA	NA
CGI_10001761	15.6471	5.51254	1.5051	0.11249	0.2007	FALSE
CGI_10001762	5.2625	9.36788	-0.83197	0.4239	0.5929	FALSE
CGI_10001763	1.47862	0	Inf	0.59699	0.76332	FALSE
CGI_10001768	28.6956	2.09071	3.7788	2.8936e-05	0.00010976	TRUE
CGI_10001769	0	0	NA	NA	NA	NA
CGI_10001770	0	0	NA	NA	NA	NA
CGI_10001771	0.445165	0	Inf	1	1	FALSE
CGI_10001772	0	0	NA	NA	NA	NA
CGI_10001773	4.71947	0	Inf	0.085431	0.15769	FALSE
CGI_10001774	32.1615	9.54949	1.7518	0.0096069	0.022696	TRUE
CGI_10001776	94.0874	60.3278	0.64118	0.10606	0.19047	FALSE
CGI_10001777	12.4412	2.41334	2.366	0.050176	0.098856	FALSE
CGI_10001778	10.3686	2.11529	2.2933	0.06942	0.13133	FALSE
CGI_10001779	0.203332	0	Inf	1	1	FALSE
CGI_10001780	4.8759	5.42323	-0.15348	0.92953	1	FALSE
CGI_10001781	0.212548	0.528822	-1.315	1	1	FALSE
CGI_10001782	0	0	NA	NA	NA	NA
CGI_10001784	57.8021	74.7786	-0.3715	0.393	0.56112	FALSE
CGI_10001785	177.86	36.0328	2.3034	9.5066e-10	7.0114e-09	TRUE
CGI_10001786	25.67	28.5841	-0.15513	0.92454	1	FALSE
CGI_10001787	1.26689	0	Inf	0.67403	0.83257	FALSE
CGI_10001788	15.395	57.1093	-1.8913	0.009155	0.021716	TRUE
CGI_10001789	43.8264	21.9487	0.99766	0.06035	0.11621	FALSE
CGI_10001790	13.0095	3.00989	2.1118	0.059772	0.11534	FALSE
CGI_10001791	1.05353	5.79202	-2.4588	0.4724	0.64359	FALSE
CGI_10001792	1.7012	134.07	-6.3003	1.4651e-15	2.0948e-14	TRUE
CGI_10001793	729.713	497.343	0.55309	0.039525	0.0801	FALSE
CGI_10001794	1876.81	224.746	3.0619	9.2489e-29	3.9611e-27	TRUE
CGI_10001795	142.271	23.895	2.5739	4.1341e-10	3.1888e-09	TRUE
CGI_10001796	0.880295	0	Inf	0.83679	0.96395	FALSE
CGI_10001797	2905.45	1419.16	1.0337	4.8418e-05	0.00017693	TRUE
CGI_10001798	771.312	1523.66	-0.98215	0.00015691	0.00052418	TRUE
CGI_10001799	4.20652	0.528822	2.9918	0.23896	0.37787	FALSE
CGI_10001800	338.212	406.208	-0.26429	0.36304	0.52773	FALSE
CGI_10001801	60.9994	110.129	-0.85233	0.023134	0.049812	TRUE
CGI_10001802	51.9465	42.7847	0.27993	0.57003	0.74069	FALSE
CGI_10001803	756.323	2022.09	-1.4188	0.00055008	0.001668	TRUE
CGI_10001805	1.06274	0	Inf	0.75608	0.90245	FALSE
CGI_10001806	976.906	384.829	1.344	6.386e-07	3.1851e-06	TRUE
CGI_10001807	4.25587	3.05605	0.47779	0.83936	0.96602	FALSE
CGI_10001808	1715.77	2053.64	-0.25933	0.3878	0.55542	FALSE
CGI_10001809	0.203332	0	Inf	1	1	FALSE
CGI_10001810	0	0	NA	NA	NA	NA
CGI_10001811	12.8186	31.0774	-1.2776	0.10835	0.19405	FALSE
CGI_10001812	1.48026	0.504243	1.5537	0.82425	0.95462	FALSE
CGI_10001813	202.376	22.5578	3.1653	5.7147e-16	8.5196e-15	TRUE
CGI_10001814	0.628429	1.05764	-0.75103	0.99559	1	FALSE
CGI_10001815	0	6.45029	#NAME?	0.0051172	0.012784	TRUE
CGI_10001816	0.212548	0	Inf	1	1	FALSE
CGI_10001817	15.0512	4.02138	1.9041	0.058419	0.11313	FALSE
CGI_10001818	205.568	1092.75	-2.4103	2.7056e-09	1.8827e-08	TRUE
CGI_10001819	1655.45	284.153	2.5425	4.0457e-21	9.5234e-20	TRUE
CGI_10001820	15.5348	22.7144	-0.5481	0.41634	0.58493	FALSE
CGI_10001821	0	0	NA	NA	NA	NA
CGI_10001822	126.505	26.5822	2.2507	5.0192e-08	2.9209e-07	TRUE
CGI_10001823	78.2213	1.03307	6.2426	6.6554e-16	9.8655e-15	TRUE
CGI_10001824	12.2788	0.528822	4.5372	0.0038308	0.0098238	TRUE
CGI_10001825	333.485	304.667	0.13039	0.66169	0.8223	FALSE
CGI_10001826	940.275	9029.04	-3.2634	7.8012e-08	4.4256e-07	TRUE
CGI_10001827	432.815	1830.15	-2.0801	3.4434e-09	2.359e-08	TRUE
CGI_10001828	0.212548	0	Inf	1	1	FALSE
CGI_10001829	2539.15	841.973	1.5925	7.2983e-10	5.4687e-09	TRUE
CGI_10001830	12.4353	0.965337	3.6873	0.0091754	0.021757	TRUE
CGI_10001831	0	0	NA	NA	NA	NA
CGI_10001832	9.97439	148.618	-3.8972	3.5201e-19	7.0033e-18	TRUE
CGI_10001833	0	0	NA	NA	NA	NA
CGI_10001834	81.8713	119.232	-0.54234	0.13518	0.23455	FALSE
CGI_10001835	113.892	149.858	-0.39593	0.25651	0.39968	FALSE
CGI_10001836	69.5547	71.8668	-0.047177	0.90194	1	FALSE
CGI_10001837	55.4007	86.0627	-0.63549	0.14464	0.24842	FALSE
CGI_10001838	6.29001	13.3401	-1.0846	0.259	0.40284	FALSE
CGI_10001839	0.212548	5.92447	-4.8008	0.022876	0.04931	TRUE
CGI_10001841	1.72127	9.06382	-2.3966	0.06137	0.11784	FALSE
CGI_10001842	22.07	46.351	-1.0705	0.036999	0.075532	FALSE
CGI_10001843	164.164	191.891	-0.22515	0.47222	0.6434	FALSE
CGI_10001845	597.435	474.195	0.3333	0.23555	0.37352	FALSE
CGI_10001846	614.333	821.511	-0.41926	0.10763	0.19293	FALSE
CGI_10001847	3636.59	36482.1	-3.3265	6.6493e-07	3.3009e-06	TRUE
CGI_10001848	6831.89	34238.4	-2.3253	0.00014018	0.00047276	TRUE
CGI_10001849	25.6958	123.463	-2.2645	2.6522e-08	1.6069e-07	TRUE
CGI_10001850	3662.58	22075	-2.5915	0.00020757	0.0006779	TRUE
CGI_10001851	1809.69	1996.13	-0.14146	0.60404	0.76831	FALSE
CGI_10001852	56.7372	420.432	-2.8895	1.4363e-19	2.9393e-18	TRUE
CGI_10001853	64.995	162.376	-1.3209	0.0028633	0.007536	TRUE
CGI_10001854	14.9089	6.47787	1.2026	0.20389	0.33116	FALSE
CGI_10001855	34.1457	12.3842	1.4632	0.018663	0.04117	TRUE
CGI_10001856	17.5899	35.0489	-0.99462	0.2645	0.40999	FALSE
CGI_10001857	13.5341	16.8758	-0.31836	0.65747	0.81881	FALSE
CGI_10001858	310.161	262.384	0.24134	0.40687	0.57514	FALSE
CGI_10001859	110.238	416.522	-1.9178	1.2705e-08	8.0667e-08	TRUE
CGI_10001861	0.222582	0.504243	-1.1798	1	1	FALSE
CGI_10001862	0.609997	0	Inf	0.95278	1	FALSE
CGI_10001863	3049.41	732.21	2.0582	1.8204e-15	2.5757e-14	TRUE
CGI_10001864	0	0	NA	NA	NA	NA
CGI_10001865	0	0	NA	NA	NA	NA
CGI_10001866	1.54804	0.504243	1.6183	0.81108	0.94357	FALSE
CGI_10001867	0.203332	0	Inf	1	1	FALSE
CGI_10001868	540.26	175.033	1.626	1.5222e-08	9.5522e-08	TRUE
CGI_10001869	587.269	151.087	1.9586	1.7387e-11	1.6051e-10	TRUE
CGI_10001870	117.984	74.4059	0.6651	0.074039	0.13897	FALSE
CGI_10001871	10.0389	11.6186	-0.21084	0.83771	0.96463	FALSE
CGI_10001872	133.084	600.105	-2.1729	1.2569e-13	1.4695e-12	TRUE
CGI_10001873	1.53883	0	Inf	0.58045	0.74985	FALSE
CGI_10001874	11.8421	4.06153	1.5438	0.15552	0.26423	FALSE
CGI_10001875	466.547	309.976	0.58987	0.036025	0.073702	FALSE
CGI_10001876	47.4463	41.0477	0.20899	0.66832	0.82773	FALSE
CGI_10001877	24.0932	191.244	-2.9887	0.00054685	0.001659	TRUE
CGI_10001878	46.9258	16.8361	1.4788	0.0069545	0.016897	TRUE
CGI_10001879	0	0	NA	NA	NA	NA
CGI_10001880	0	0	NA	NA	NA	NA
CGI_10001881	4.84744	4.45189	0.1228	1	1	FALSE
CGI_10001882	16.3064	15.2	0.10136	1	1	FALSE
CGI_10001883	2.3497	3.55729	-0.5983	0.79009	0.92645	FALSE
CGI_10001884	0.222582	0	Inf	1	1	FALSE
CGI_10001885	0.813329	0	Inf	0.86097	0.98021	FALSE
CGI_10001886	0.619213	0	Inf	0.9494	1	FALSE
CGI_10001887	0.212548	0	Inf	1	1	FALSE
CGI_10001888	127.108	77.6416	0.71116	0.048234	0.095596	FALSE
CGI_10001889	2.13715	336.635	-7.2994	2.5948e-56	5.5399e-54	TRUE
CGI_10001890	13.3199	1.51573	3.1355	0.012685	0.029138	TRUE
CGI_10001891	7.60544	4.18142	0.86304	0.48865	0.66057	FALSE
CGI_10001894	0	0	NA	NA	NA	NA
CGI_10001897	0	0	NA	NA	NA	NA
CGI_10001899	0	0	NA	NA	NA	NA
CGI_10001900	0	0	NA	NA	NA	NA
CGI_10001908	0	0	NA	NA	NA	NA
CGI_10001909	0	0	NA	NA	NA	NA
CGI_10001910	35.7371	3.60945	3.3076	1.7052e-05	6.7445e-05	TRUE
CGI_10001911	642.271	79.627	3.0119	5.6806e-23	1.5522e-21	TRUE
CGI_10001912	0.832579	0.504243	0.72347	1	1	FALSE
CGI_10001913	48.2387	27.6736	0.80168	0.11819	0.20924	FALSE
CGI_10001915	0	0	NA	NA	NA	NA
CGI_10001918	0	0	NA	NA	NA	NA
CGI_10001919	0	0	NA	NA	NA	NA
CGI_10001922	0	0	NA	NA	NA	NA
CGI_10001928	1202.97	2052.85	-0.77102	0.043387	0.086977	FALSE
CGI_10001929	3.36718	15.071	-2.1622	0.024842	0.053121	FALSE
CGI_10001930	1184.29	170.408	2.797	1.78e-23	5.0721e-22	TRUE
CGI_10001931	3342.99	642.77	2.3788	7.791e-20	1.6365e-18	TRUE
CGI_10001932	20.1806	4.93456	2.032	0.022292	0.048189	TRUE
CGI_10001933	156.467	1265.23	-3.0155	5.2707e-05	0.00019138	TRUE
CGI_10001934	267.559	279.181	-0.061344	0.86621	0.98456	FALSE
CGI_10001936	407.194	2885.33	-2.8249	4.0002e-10	3.0938e-09	TRUE
CGI_10001937	342.363	20.138	4.0875	6.6237e-28	2.6615e-26	TRUE
CGI_10001938	56.4552	1.03307	5.7721	7.797e-12	7.5131e-11	TRUE
CGI_10001942	11.0263	16.4363	-0.57594	0.44849	0.61982	FALSE
CGI_10001943	47.3501	58.8247	-0.31306	0.47315	0.6444	FALSE
CGI_10001970	44.5994	55.5258	-0.31613	0.51794	0.69044	FALSE
CGI_10001972	50.5113	60.9737	-0.27158	0.52063	0.69276	FALSE
CGI_10001974	5.29178	56.0546	-3.405	9.4886e-09	6.1278e-08	TRUE
CGI_10001975	59.6874	631.052	-3.4023	2.8392e-19	5.6921e-18	TRUE
CGI_10001976	162.021	178.85	-0.14257	0.63951	0.80216	FALSE
CGI_10001977	27.0323	14.3822	0.9104	0.19608	0.32014	FALSE
CGI_10001978	261.682	365.33	-0.48138	0.12475	0.21905	FALSE
CGI_10001979	13.0043	4.06153	1.6789	0.11108	0.1984	FALSE
CGI_10001980	0.628429	1.53731	-1.2906	0.79172	0.92765	FALSE
CGI_10001981	3.60983	18.4191	-2.3512	0.0072984	0.017663	TRUE
CGI_10001984	0.203332	0.528822	-1.3789	1	1	FALSE
CGI_10001985	190.041	198.434	-0.062345	0.81877	0.94989	FALSE
CGI_10001986	0.406664	0	Inf	1	1	FALSE
CGI_10001987	31.5867	56.9863	-0.8513	0.070495	0.13307	FALSE
CGI_10001988	0.890329	0	Inf	0.83331	0.96126	FALSE
CGI_10002008	1.78066	0	Inf	0.57651	0.74634	FALSE
CGI_10002009	9627.63	7293.86	0.4005	0.11246	0.20066	FALSE
CGI_10002010	149.289	772.669	-2.3717	2.0929e-16	3.2526e-15	TRUE
CGI_10002011	127.629	240.2	-0.91228	0.0034807	0.0089971	TRUE
CGI_10002012	906.473	215.155	2.0749	7.5302e-14	9.0593e-13	TRUE
CGI_10002013	4.35376	0	Inf	0.10751	0.19275	FALSE
CGI_10002014	28.8916	3.1022	3.2193	0.00012907	0.00043781	TRUE
CGI_10002015	48.007	2.11529	4.5043	6.176e-09	4.0948e-08	TRUE
CGI_10002016	37.4074	10.8193	1.7897	0.0039848	0.010182	TRUE
CGI_10002017	141.015	650.162	-2.205	5.3281e-05	0.00019332	TRUE
CGI_10002018	32.2227	132.56	-2.0405	1.2521e-05	5.0631e-05	TRUE
CGI_10002019	0.445165	10.8249	-4.6039	0.072681	0.13665	FALSE
CGI_10002020	4.26836	1.01149	2.0772	0.36117	0.52599	FALSE
CGI_10002021	0	0	NA	NA	NA	NA
CGI_10002022	0	0	NA	NA	NA	NA
CGI_10002023	3.01745	0	Inf	0.23985	0.37895	FALSE
CGI_10002024	0	0	NA	NA	NA	NA
CGI_10002025	21.3477	6.22597	1.7777	0.029453	0.061659	FALSE
CGI_10002026	61.0598	120.047	-0.97531	0.0097114	0.022908	TRUE
CGI_10002027	943.512	462.229	1.0294	9.8254e-05	0.00033986	TRUE
CGI_10002028	231.041	247.205	-0.097557	0.74567	0.89475	FALSE
CGI_10002029	277.659	80.9329	1.7785	4.3579e-08	2.5559e-07	TRUE
CGI_10002030	205.661	330.859	-0.68595	0.028093	0.059171	FALSE
CGI_10002031	0	5.14375	#NAME?	0.017875	0.039593	TRUE
CGI_10002032	3.61823	9.92428	-1.4557	0.1807	0.29917	FALSE
CGI_10002033	0	0	NA	NA	NA	NA
CGI_10002034	93.5203	81.7146	0.19469	0.60182	0.76621	FALSE
CGI_10002035	129.295	64.7927	0.99676	0.0068083	0.016575	TRUE
CGI_10002036	88.5311	569.731	-2.686	1.1097e-12	1.1819e-11	TRUE
CGI_10002037	441.067	2449.58	-2.4735	1.898e-13	2.186e-12	TRUE
CGI_10002038	1356.08	2317.94	-0.7734	0.0023743	0.0063537	TRUE
CGI_10002039	7.21393	6.65648	0.11603	0.96712	1	FALSE
CGI_10002040	282.984	1779.58	-2.6527	1.288e-19	2.6397e-18	TRUE
CGI_10002041	577.812	295.513	0.96738	0.00047195	0.0014481	TRUE
CGI_10002042	0	0	NA	NA	NA	NA
CGI_10002043	3.72533	0	Inf	0.1952	0.31894	FALSE
CGI_10002044	0	6.80395	#NAME?	0.10059	0.18195	FALSE
CGI_10002046	5.95032	3.48655	0.77116	0.64599	0.80855	FALSE
CGI_10002048	771.405	1268.73	-0.71782	0.005699	0.014094	TRUE
CGI_10002049	162.33	208.759	-0.3629	0.2485	0.38996	FALSE
CGI_10002053	0	0	NA	NA	NA	NA
CGI_10002056	0	0	NA	NA	NA	NA
CGI_10002058	0	0	NA	NA	NA	NA
CGI_10002059	0	0	NA	NA	NA	NA
CGI_10002063	0	0	NA	NA	NA	NA
CGI_10002065	650.613	418.07	0.63805	0.019221	0.042256	TRUE
CGI_10002066	38.5254	17.1803	1.1651	0.04522	0.090253	FALSE
CGI_10002067	23.7052	1.9984	3.5683	0.00026419	0.00084706	TRUE
CGI_10002068	3.59734	0	Inf	0.16752	0.2806	FALSE
CGI_10002069	17.3448	3.14835	2.4618	0.012118	0.027963	TRUE
CGI_10002070	25.6689	151.938	-2.5654	4.7657e-11	4.1391e-10	TRUE
CGI_10002071	10.5443	18.6685	-0.82415	0.28203	0.43189	FALSE
CGI_10002073	0	0	NA	NA	NA	NA
CGI_10002074	1.96474	0	Inf	0.45198	0.62353	FALSE
CGI_10002078	0	0	NA	NA	NA	NA
CGI_10002080	0	0	NA	NA	NA	NA
CGI_10002081	0	0	NA	NA	NA	NA
CGI_10002082	0	0	NA	NA	NA	NA
CGI_10002089	0	0	NA	NA	NA	NA
CGI_10002090	0	0	NA	NA	NA	NA
CGI_10002091	0	0	NA	NA	NA	NA
CGI_10002094	0	0	NA	NA	NA	NA
CGI_10002096	0	0	NA	NA	NA	NA
CGI_10002097	151.449	90.5868	0.74146	0.035081	0.072017	FALSE
CGI_10002098	295.467	94.1083	1.6506	1.5945e-07	8.6658e-07	TRUE
CGI_10002099	0	0	NA	NA	NA	NA
CGI_10002100	17.3005	3.12377	2.4695	0.018203	0.040266	TRUE
CGI_10002101	132.858	30.8772	2.1053	2.4254e-07	1.2814e-06	TRUE
CGI_10002102	4323.57	2545.78	0.76411	0.002432	0.0064952	TRUE
CGI_10002103	240.915	22.0933	3.4468	3.6569e-19	7.2602e-18	TRUE
CGI_10002104	518.193	1001.08	-0.95	0.0010427	0.0030056	TRUE
CGI_10002105	4.63571	4.58735	0.01513	1	1	FALSE
CGI_10002106	6.38812	14.2226	-1.1547	0.24721	0.3883	FALSE
CGI_10002107	548.601	944.226	-0.78337	0.0033099	0.0085929	TRUE
CGI_10002108	676.463	853.243	-0.33495	0.2087	0.33762	FALSE
CGI_10002109	37.3228	112.094	-1.5866	6.0752e-05	0.0002181	TRUE
CGI_10002110	670.986	1106.27	-0.72135	0.0062898	0.015418	TRUE
CGI_10002111	513.257	251.701	1.028	0.00025199	0.00081085	TRUE
CGI_10002112	368.459	1201.09	-1.7048	1.2864e-05	5.1879e-05	TRUE
CGI_10002113	0.222582	8.36884	-5.2326	0.17514	0.29134	FALSE
CGI_10002114	752.357	169.203	2.1527	2.7251e-14	3.427e-13	TRUE
CGI_10002115	71.3973	24.2823	1.556	0.0010102	0.0029165	TRUE
CGI_10002116	45.7391	1.05764	5.4345	9.7947e-10	7.2156e-09	TRUE
CGI_10002117	0.667747	0	Inf	0.93217	1	FALSE
CGI_10002118	2.00324	0.986912	1.0213	0.86165	0.98059	FALSE
CGI_10002119	42.311	53.1832	-0.32994	0.48875	0.66067	FALSE
CGI_10002120	1.23843	4.82668	-1.9625	0.53671	0.70762	FALSE
CGI_10002140	0	0	NA	NA	NA	NA
CGI_10002141	0	1.95225	#NAME?	0.25654	0.39968	FALSE
CGI_10002142	23.9921	118.978	-2.3101	0.0016774	0.0046348	TRUE
CGI_10002143	449.594	71.1656	2.6594	2.4585e-17	4.1942e-16	TRUE
CGI_10002144	0	0	NA	NA	NA	NA
CGI_10002145	7.12774	2.49964	1.5117	0.31894	0.47617	FALSE
CGI_10002146	0.647679	0	Inf	0.93918	1	FALSE
CGI_10002147	30.6595	12.8233	1.2576	0.061544	0.11813	FALSE
CGI_10002148	0.832579	1.51273	-0.8615	0.87828	0.99437	FALSE
CGI_10002149	0.831761	1.05764	-0.34661	1	1	FALSE
CGI_10002150	74.0541	20.2243	1.8725	0.00010056	0.00034702	TRUE
CGI_10002151	11.3977	4.18442	1.4456	0.18397	0.30374	FALSE
CGI_10002152	0.406664	16.0244	-5.3003	3.6346e-05	0.00013539	TRUE
CGI_10002153	8.6004	3.12377	1.4611	0.2455	0.38624	FALSE
CGI_10002154	10.5768	13.6817	-0.37135	0.66698	0.82673	FALSE
CGI_10002155	0.647679	3.56029	-2.4586	0.28845	0.43963	FALSE
CGI_10002156	2.35892	12.0767	-2.356	0.031185	0.064844	FALSE
CGI_10002158	4.75797	2.01697	1.2382	0.52783	0.69885	FALSE
CGI_10002159	0.435131	0	Inf	1	1	FALSE
CGI_10002160	950.071	917.721	0.049979	0.8402	0.96617	FALSE
CGI_10002161	382.358	1879.47	-2.2973	1.4284e-17	2.4738e-16	TRUE
CGI_10002162	11.9584	10.5394	0.18223	0.88352	0.99524	FALSE
CGI_10002163	0.222582	0.482668	-1.1167	1	1	FALSE
CGI_10002164	1.66434	3.86135	-1.2142	0.65491	0.81632	FALSE
CGI_10002165	1.25849	3.44641	-1.4534	0.48688	0.6589	FALSE
CGI_10002166	0.212548	6.08151	-4.8386	0.022293	0.048189	TRUE
CGI_10002167	8.5058	54.7967	-2.6876	1.5841e-06	7.4049e-06	TRUE
CGI_10002168	1520.88	482.863	1.6552	2.5236e-10	2.0038e-09	TRUE
CGI_10002169	51.9281	103.65	-0.99713	0.0093116	0.022058	TRUE
CGI_10002170	1.01666	0	Inf	0.77206	0.91294	FALSE
CGI_10002171	0.445165	0	Inf	1	1	FALSE
CGI_10002172	840.285	917.795	-0.12729	0.61377	0.77686	FALSE
CGI_10002173	1035.35	578.422	0.83992	0.0015414	0.004294	TRUE
CGI_10002175	8.88913	0	Inf	0.0068631	0.016692	TRUE
CGI_10002176	1.27693	0	Inf	0.6709	0.8299	FALSE
CGI_10002177	0.648497	0.482668	0.42607	1	1	FALSE
CGI_10002178	2.77725	1.03307	1.4267	0.63824	0.80093	FALSE
CGI_10002179	181.18	43.3999	2.0617	2.2137e-08	1.3538e-07	TRUE
CGI_10002180	110.866	921.804	-3.0556	8.3855e-26	2.9256e-24	TRUE
CGI_10002181	11520.4	2918.9	1.9807	3.5745e-15	4.9023e-14	TRUE
CGI_10002182	142.967	395.566	-1.4682	0.040133	0.081125	FALSE
CGI_10002184	21.6074	2.11529	3.3526	0.00063858	0.0019143	TRUE
CGI_10002185	1.05353	0.504243	1.063	0.97434	1	FALSE
CGI_10002186	0	0	NA	NA	NA	NA
CGI_10002187	0	0	NA	NA	NA	NA
CGI_10002188	0	0	NA	NA	NA	NA
CGI_10002191	86.6964	98.9782	-0.19114	0.62808	0.79047	FALSE
CGI_10002192	1.07441	0.504243	1.0914	0.97042	1	FALSE
CGI_10002193	89.5738	658.668	-2.8784	8.2546e-17	1.3426e-15	TRUE
CGI_10002194	1.88692	1.00849	0.90384	0.87281	0.98983	FALSE
CGI_10002195	0.425096	0	Inf	1	1	FALSE
CGI_10002196	277.284	221.703	0.32273	0.29764	0.45047	FALSE
CGI_10002198	0	0	NA	NA	NA	NA
CGI_10002199	0	0	NA	NA	NA	NA
CGI_10002201	0	0	NA	NA	NA	NA
CGI_10002204	0	0	NA	NA	NA	NA
CGI_10002205	0	0	NA	NA	NA	NA
CGI_10002209	0	0	NA	NA	NA	NA
CGI_10002213	0	0	NA	NA	NA	NA
CGI_10002214	128.867	42.3146	1.6067	3.934e-05	0.0001459	TRUE
CGI_10002215	75.4758	28.1256	1.4241	0.0020506	0.0055654	TRUE
CGI_10002216	638.305	458.77	0.47647	0.076931	0.14383	FALSE
CGI_10002217	25.5561	67.4243	-1.3996	0.0025606	0.0068075	TRUE
CGI_10002218	239.32	439.644	-0.87739	0.13722	0.23761	FALSE
CGI_10002219	4420.14	9979.05	-1.1748	5.0533e-05	0.00018402	TRUE
CGI_10002220	310.939	117.408	1.4051	7.3835e-06	3.0891e-05	TRUE
CGI_10002221	0.628429	0.504243	0.31763	1	1	FALSE
CGI_10002222	0	0	NA	NA	NA	NA
CGI_10002223	0	0	NA	NA	NA	NA
CGI_10002224	1321.97	4597.27	-1.7981	2.8684e-05	0.0001089	TRUE
CGI_10002225	462.984	413.555	0.16288	0.53133	0.70231	FALSE
CGI_10002226	896.207	618.154	0.53587	0.042161	0.084865	FALSE
CGI_10002227	17.9616	13.9612	0.36349	0.69233	0.84696	FALSE
CGI_10002228	1662.24	708.207	1.2309	2.1243e-06	9.7099e-06	TRUE
CGI_10002229	169.905	515.91	-1.6024	2.6857e-05	0.00010253	TRUE
CGI_10002230	598.886	257.862	1.2157	1.2174e-05	4.9332e-05	TRUE
CGI_10002231	196.77	141.63	0.47439	0.14398	0.24752	FALSE
CGI_10002232	262.408	195.062	0.42788	0.15906	0.26934	FALSE
CGI_10002233	44.1092	5.46638	3.0124	1.0397e-05	4.2608e-05	TRUE
CGI_10002234	32.8151	3.05004	3.4275	2.5625e-05	9.8125e-05	TRUE
CGI_10002235	10.1593	0	Inf	0.0032226	0.0083859	TRUE
CGI_10002236	6.76121	9.07282	-0.42427	0.68427	0.84113	FALSE
CGI_10002237	11.9434	39.4825	-1.725	0.13706	0.23736	FALSE
CGI_10002238	37.891	17.4939	1.115	0.058751	0.11365	FALSE
CGI_10002239	59.3049	36.3742	0.70524	0.14328	0.24661	FALSE
CGI_10002240	176.066	82.4582	1.0944	0.0014084	0.0039593	TRUE
CGI_10002242	1214.05	739.667	0.71488	0.0058268	0.014383	TRUE
CGI_10002243	44.6664	69.1634	-0.63082	0.20508	0.33275	FALSE
CGI_10002244	2.36895	16.4824	-2.7986	0.0037828	0.0097095	TRUE
CGI_10002245	0.637645	0	Inf	0.94274	1	FALSE
CGI_10002246	1.66434	5.16833	-1.6347	0.35265	0.51682	FALSE
CGI_10002247	2.93123	1.49115	0.97508	0.75112	0.899	FALSE
CGI_10002248	1422.23	196.863	2.8529	1.1005e-24	3.4943e-23	TRUE
CGI_10002249	2.5815	0.504243	2.356	0.51847	0.69097	FALSE
CGI_10002250	571.019	237.401	1.2662	6.0773e-06	2.5804e-05	TRUE
CGI_10002251	3.78388	6.52102	-0.78523	0.56269	0.73406	FALSE
CGI_10002252	775.789	706.662	0.13464	0.60519	0.7692	FALSE
CGI_10002254	44.2595	75.3047	-0.76675	0.25533	0.39821	FALSE
CGI_10002256	0	0	NA	NA	NA	NA
CGI_10002257	402.007	212.249	0.92146	0.0015527	0.0043233	TRUE
CGI_10002258	1.68359	22.3552	-3.731	0.0013757	0.0038715	TRUE
CGI_10002259	76.019	25.0911	1.5992	0.00048521	0.0014861	TRUE
CGI_10002260	43.5041	10.2168	2.0902	0.00058115	0.0017549	TRUE
CGI_10002261	1033.14	2317.88	-1.1658	6.1707e-06	2.6169e-05	TRUE
CGI_10002262	0	0	NA	NA	NA	NA
CGI_10002263	874.255	2346.58	-1.4244	3.8906e-08	2.2997e-07	TRUE
CGI_10002264	714.884	357.102	1.0014	0.00024012	0.00077491	TRUE
CGI_10002265	279.549	248.994	0.16699	0.55512	0.72645	FALSE
CGI_10002266	179.214	448.306	-1.3228	0.0049773	0.012467	TRUE
CGI_10002273	0	0	NA	NA	NA	NA
CGI_10002275	0	0	NA	NA	NA	NA
CGI_10002277	0	0	NA	NA	NA	NA
CGI_10002283	638.402	948.53	-0.57123	0.02828	0.059511	FALSE
CGI_10002284	23.6397	36.9923	-0.64601	0.22831	0.36364	FALSE
CGI_10002285	19.5882	1.03307	4.245	0.00027704	0.00088567	TRUE
CGI_10002286	0.222582	0	Inf	1	1	FALSE
CGI_10002287	42.4666	23.2523	0.86896	0.10669	0.19147	FALSE
CGI_10002288	0	0	NA	NA	NA	NA
CGI_10002289	410.541	205.283	0.99991	0.0005023	0.001534	TRUE
CGI_10002290	64.807	69.8035	-0.10715	0.81708	0.94858	FALSE
CGI_10002291	2.34888	4.50405	-0.93925	0.58028	0.74983	FALSE
CGI_10002292	173.048	68.2817	1.3416	0.00012928	0.00043842	TRUE
CGI_10002293	178.785	243.86	-0.44783	0.20817	0.3369	FALSE
CGI_10002294	283.388	1186.69	-2.0661	6.505e-07	3.2371e-06	TRUE
CGI_10002295	726.043	1687.52	-1.2168	5.4759e-06	2.3393e-05	TRUE
CGI_10002296	394.582	2544.06	-2.6887	2.6821e-23	7.53e-22	TRUE
CGI_10002297	83.0939	60.3614	0.46112	0.26242	0.40749	FALSE
CGI_10002298	26.9494	4.48247	2.5879	0.0015693	0.0043635	TRUE
CGI_10002299	612.048	771.041	-0.33316	0.19604	0.32011	FALSE
CGI_10002300	0	0	NA	NA	NA	NA
CGI_10002301	0	0	NA	NA	NA	NA
CGI_10002302	44.2011	26.9727	0.71258	0.18522	0.30525	FALSE
CGI_10002303	269.788	314.941	-0.22326	0.44801	0.61939	FALSE
CGI_10002304	80.4688	161.046	-1.001	0.066485	0.12653	FALSE
CGI_10002305	0	0.482668	#NAME?	0.89386	0.99524	FALSE
CGI_10002306	36.9915	10.432	1.8262	0.003387	0.0087723	TRUE
CGI_10002307	259.988	59.7412	2.1217	2.675e-10	2.117e-09	TRUE
CGI_10002308	6450.81	1831.94	1.8161	5.305e-13	5.8284e-12	TRUE
CGI_10002309	1.29699	4.66108	-1.8455	0.32238	0.48009	FALSE
CGI_10002310	105.894	97.7395	0.11561	0.74596	0.89488	FALSE
CGI_10002311	4889.72	11875.4	-1.2802	2.0702e-05	8.0624e-05	TRUE
CGI_10002312	0	0	NA	NA	NA	NA
CGI_10002314	4.07261	10.2383	-1.33	0.2289	0.36442	FALSE
CGI_10002315	4.58717	11.8459	-1.3687	0.22607	0.36062	FALSE
CGI_10002316	6.18806	0.965337	2.6804	0.16417	0.27641	FALSE
CGI_10002317	16.1231	48.931	-1.6016	0.0024951	0.0066508	TRUE
CGI_10002318	110.275	50.9233	1.1147	0.0040078	0.010235	TRUE
CGI_10002319	4.92198	41.6132	-3.0797	1.9626e-06	9.0168e-06	TRUE
CGI_10002320	6.91599	11.1144	-0.68442	0.49886	0.67098	FALSE
CGI_10002321	0.638463	4.50105	-2.8176	0.16505	0.2774	FALSE
CGI_10002322	27.1744	23.9321	0.1833	0.76374	0.90818	FALSE
CGI_10002323	0.832579	0.482668	0.78656	1	1	FALSE
CGI_10002324	3.37721	3.53571	-0.066166	1	1	FALSE
CGI_10002326	12.5182	22.001	-0.81354	0.23489	0.37264	FALSE
CGI_10002327	3.43496	0	Inf	0.18606	0.30642	FALSE
CGI_10002328	220.386	64.0426	1.7829	1.6289e-07	8.8375e-07	TRUE
CGI_10002329	191.211	158.177	0.27362	0.38925	0.55692	FALSE
CGI_10002330	91.6819	36.8974	1.3131	0.0019185	0.0052433	TRUE
CGI_10002331	25.8381	58.8914	-1.1886	0.017735	0.039332	TRUE
CGI_10002332	701.457	153.109	2.1958	2.9159e-14	3.6493e-13	TRUE
CGI_10002333	15.7457	1.01149	3.9604	0.0018638	0.0051109	TRUE
CGI_10002334	18.4677	6.15524	1.5851	0.063194	0.12097	FALSE
CGI_10002335	651.006	1357.75	-1.0605	5.4319e-05	0.00019681	TRUE
CGI_10002336	6.76795	5.96762	0.18156	0.96459	1	FALSE
CGI_10002337	0	0	NA	NA	NA	NA
CGI_10002338	0	0	NA	NA	NA	NA
CGI_10002339	173.646	99.955	0.7968	0.016875	0.037649	TRUE
CGI_10002340	124.62	184.378	-0.56512	0.081978	0.15204	FALSE
CGI_10002341	806.039	1286.81	-0.67487	0.0099107	0.023334	TRUE
CGI_10002342	0.637645	0	Inf	0.94274	1	FALSE
CGI_10002343	33.9958	79.6937	-1.2291	0.0041807	0.010634	TRUE
CGI_10002344	1.72127	1.49416	0.20414	1	1	FALSE
CGI_10002345	60.147	90.9676	-0.59686	0.12083	0.21325	FALSE
CGI_10002346	106.391	259.044	-1.2838	5.7727e-05	0.00020815	TRUE
CGI_10002347	87.7077	85.6225	0.034713	0.90281	1	FALSE
CGI_10002348	36.8725	67.1538	-0.86492	0.056914	0.1105	FALSE
CGI_10002349	0.629247	0	Inf	0.94575	1	FALSE
CGI_10002351	55.1631	144.159	-1.3859	0.0037897	0.0097255	TRUE
CGI_10002352	9.35003	3.44641	1.4399	0.37931	0.5457	FALSE
CGI_10002353	13.4419	20.9554	-0.64058	0.41789	0.58666	FALSE
CGI_10002355	0.203332	13.4234	-6.0448	0.0058925	0.014525	TRUE
CGI_10002356	3.55208	8.82349	-1.3127	0.4231	0.59213	FALSE
CGI_10002357	0.657713	3.17293	-2.2703	0.55625	0.72735	FALSE
CGI_10002358	4.06257	2.01697	1.0102	0.64724	0.8097	FALSE
CGI_10002359	10.853	13.1805	-0.28031	0.76834	0.91172	FALSE
CGI_10002360	3483.47	461.791	2.9152	3.9069e-28	1.6013e-26	TRUE
CGI_10002361	1043.24	618.042	0.75529	0.0038947	0.0099734	TRUE
CGI_10002363	485.436	1814.02	-1.9018	2.034e-09	1.4357e-08	TRUE
CGI_10002364	0.435131	4.91899	-3.4988	0.18446	0.30441	FALSE
CGI_10002365	45.1584	116.561	-1.368	0.00042776	0.0013229	TRUE
CGI_10002366	3.16303	208.713	-6.0441	1.0989e-37	8.6604e-36	TRUE
CGI_10002367	73.1154	244.33	-1.7406	1.8093e-07	9.7446e-07	TRUE
CGI_10002368	1.04431	2.96374	-1.5049	0.52562	0.69663	FALSE
CGI_10002369	1.65512	6.59176	-1.9937	0.18963	0.31124	FALSE
CGI_10002370	40.2975	17.5737	1.1973	0.037746	0.076897	FALSE
CGI_10002371	16.1231	0	Inf	0.00010218	0.00035223	TRUE
CGI_10002372	3.22078	0.986912	1.7064	0.54805	0.71926	FALSE
CGI_10002373	2.19572	8.39954	-1.9356	0.17283	0.28804	FALSE
CGI_10002374	87.1842	79.8266	0.1272	0.75605	0.90245	FALSE
CGI_10002375	1068.19	758.463	0.49402	0.055163	0.10748	FALSE
CGI_10002376	0.222582	3.60945	-4.0194	0.14418	0.24777	FALSE
CGI_10002377	131.912	40.2921	1.711	9.8968e-06	4.0692e-05	TRUE
CGI_10002379	0.222582	1.448	-2.7017	0.56592	0.73674	FALSE
CGI_10002380	13.4579	6.05392	1.1525	0.23999	0.37902	FALSE
CGI_10002381	181.984	41.4778	2.1334	1.0149e-08	6.5215e-08	TRUE
CGI_10002382	222.118	59.7227	1.895	3.7012e-08	2.195e-07	TRUE
CGI_10002383	73.4885	53.8163	0.44948	0.278	0.42727	FALSE
CGI_10002384	52.4199	16.6269	1.6566	0.0021877	0.0059028	TRUE
CGI_10002385	165.707	47.0952	1.815	1.0321e-06	4.9837e-06	TRUE
CGI_10002386	5.27172	0	Inf	0.060436	0.11635	FALSE
CGI_10002387	57.5782	15.5477	1.8888	0.00042634	0.0013189	TRUE
CGI_10002388	0	0	NA	NA	NA	NA
CGI_10002389	0	0	NA	NA	NA	NA
CGI_10002390	0.861045	0	Inf	0.84357	0.96871	FALSE
CGI_10002391	17.8577	0	Inf	3.6974e-05	0.00013755	TRUE
CGI_10002392	11.3007	11.7325	-0.054103	1	1	FALSE
CGI_10002394	16.8535	1324.83	-6.2966	2.1653e-42	2.2775e-40	TRUE
CGI_10002395	35.2703	84.589	-1.262	0.0031514	0.00822	TRUE
CGI_10002396	346.021	999.901	-1.5309	4.5006e-07	2.2943e-06	TRUE
CGI_10002397	1.69362	2.01998	-0.25422	1	1	FALSE
CGI_10002398	15.4687	5.00829	1.627	0.090763	0.16637	FALSE
CGI_10002399	0.841795	2.11529	-1.3293	0.73368	0.88482	FALSE
CGI_10002400	7.83478	8.38997	-0.098773	0.93772	1	FALSE
CGI_10002401	7.35872	0.482668	3.9304	0.051719	0.10157	FALSE
CGI_10002402	119.518	8.17221	3.8704	8.1447e-15	1.0828e-13	TRUE
CGI_10002404	18.2224	8.86363	1.0397	0.22922	0.36487	FALSE
CGI_10002405	90.5126	5.05445	4.1625	3.5401e-13	3.964e-12	TRUE
CGI_10002406	2.35215	1.03307	1.1871	0.74428	0.89369	FALSE
CGI_10002407	658.918	164.914	1.9984	2.4229e-12	2.4747e-11	TRUE
CGI_10002408	0.212548	0	Inf	1	1	FALSE
CGI_10002410	0.628429	0	Inf	0.94605	1	FALSE
CGI_10002411	17.3206	16.5256	0.067788	0.99408	1	FALSE
CGI_10002412	672.752	1362.81	-1.0184	0.00013379	0.00045281	TRUE
CGI_10002413	285.334	253.938	0.16817	0.57466	0.74455	FALSE
CGI_10002415	619.096	259.638	1.2537	5.8415e-06	2.4876e-05	TRUE
CGI_10002416	22.911	64.7275	-1.4983	0.001586	0.0044039	TRUE
CGI_10002417	23.3412	48.7588	-1.0628	0.039502	0.080066	FALSE
CGI_10002418	25.4062	48.999	-0.94757	0.32507	0.48343	FALSE
CGI_10002419	146.646	771.685	-2.3957	8.2639e-17	1.3433e-15	TRUE
CGI_10002420	600.172	591.891	0.020044	0.96044	1	FALSE
[truncated: 28,848 more rows]
