# Supplementary material for: RGD-Labeled Hemocytes With High Migration Activity Display a Potential Immunomodulatory Role in the Pacific Oyster Crassostrea gigas
Source: Front Immunol. 2022 Jul 5;13:914899. doi: 10.3389/fimmu.2022.914899 (PMC9294365; doi:10.3389/fimmu.2022.914899)
Supplement: Supplementary file 8 [file Table_4.xlsx]

## Sheet: Table S4
DEGs (RGD+ (+) vs. RGD+)
Gene_id	readcount_SV_RGD_P	readcount_RGD_Pos	log2FoldChange	pval	padj	significant
CGI_10000001	65.2155	117.919	-0.85451	0.00040662	0.0011193	TRUE
CGI_10000002	38.9872	56.1778	-0.527	0.11056	0.18933	FALSE
CGI_10000003	108.399	58.5056	0.88971	0.00035523	0.00098606	TRUE
CGI_10000004	24.3308	50.5559	-1.0551	0.0059288	0.013574	TRUE
CGI_10000005	27.4895	4.96435	2.4692	7.7009e-05	0.00023354	TRUE
CGI_10000009	1.3162	4.93749	-1.9074	0.35454	0.50186	FALSE
CGI_10000010	3.41634	1.8235	0.90574	0.60324	0.75015	FALSE
CGI_10000011	0	0	NA	NA	NA	NA
CGI_10000013	520.297	390.805	0.41289	0.00031082	0.00087036	TRUE
CGI_10000014	0.32905	2.77628	-3.0768	0.27301	0.4071	FALSE
CGI_10000015	73.9615	81.6342	-0.1424	0.54551	0.69611	FALSE
CGI_10000016	20.2178	23.2099	-0.19911	0.68034	0.81545	FALSE
CGI_10000017	7.37804	0.953512	2.9519	0.028379	0.056885	FALSE
CGI_10000018	1.75834	19.1573	-3.4456	0.00015729	0.00045824	TRUE
CGI_10000019	213.306	165.231	0.36844	0.038937	0.075552	FALSE
CGI_10000021	8.54239	6.66221	0.35864	0.8853	0.97456	FALSE
CGI_10000024	8.12312	8.41272	-0.050538	1	1	FALSE
CGI_10000025	63.7667	0.322436	7.6276	2.254e-24	2.1336e-23	TRUE
CGI_10000026	5.07469	8.42763	-0.73181	0.44114	0.5949	FALSE
CGI_10000028	84.9783	55.0134	0.62731	0.035207	0.069051	FALSE
CGI_10000029	1.85169	0.294474	2.6526	0.48032	0.63567	FALSE
CGI_10000030	63.0893	80.8013	-0.35698	0.19708	0.31013	FALSE
CGI_10000031	152.887	319.667	-1.0641	6.4252e-12	3.5719e-11	TRUE
CGI_10000032	25.9799	139.508	-2.4249	1.7857e-18	1.3603e-17	TRUE
CGI_10000033	9774.72	13039.7	-0.41578	9.2135e-19	7.1016e-18	TRUE
CGI_10000034	0	1.82277	#NAME?	0.30216	0.44063	FALSE
CGI_10000035	260.377	6.18622	5.3954	3.7339e-79	1.0835e-77	TRUE
CGI_10000036	0.98715	0	Inf	0.56211	0.71025	FALSE
CGI_10000037	0	0.911383	#NAME?	0.64639	0.78556	FALSE
CGI_10000038	313.139	281.027	0.15609	0.25517	0.38451	FALSE
CGI_10000039	854.606	734.494	0.21851	0.01448	0.030959	TRUE
CGI_10000040	0	0.883421	#NAME?	0.65255	0.79061	FALSE
CGI_10000041	1761.27	2195.52	-0.31795	1.308e-06	4.8207e-06	TRUE
CGI_10000042	284.301	422.749	-0.57239	0.3489	0.49515	FALSE
CGI_10000043	34.6379	83.7609	-1.2739	2.6929e-05	8.6028e-05	TRUE
CGI_10000044	6.23606	16.4914	-1.403	0.056826	0.10597	FALSE
CGI_10000045	91.7174	99.0754	-0.11133	0.65982	0.79734	FALSE
CGI_10000046	0	0.939715	#NAME?	0.64034	0.78204	FALSE
CGI_10000048	0	1.5432	#NAME?	0.46668	0.62177	FALSE
CGI_10000049	117.254	64.9808	0.85156	0.00041617	0.0011443	TRUE
CGI_10000050	2105.41	1951.81	0.10928	0.090286	0.15893	FALSE
CGI_10000051	186.655	166.133	0.16803	0.3555	0.50303	FALSE
CGI_10000052	11.011	10.2504	0.10326	0.89513	0.9823	FALSE
CGI_10000053	40.7516	59.9342	-0.55652	0.095417	0.16668	FALSE
CGI_10000054	0	0	NA	NA	NA	NA
CGI_10000055	601.624	373.719	0.68691	1.4744e-07	5.9235e-07	TRUE
CGI_10000056	15.8917	20.7266	-0.38321	0.47622	0.6319	FALSE
CGI_10000057	450.166	388.537	0.21241	0.062682	0.11529	FALSE
CGI_10000058	61.0926	69.4017	-0.18397	0.55903	0.70799	FALSE
CGI_10000059	59.018	73.106	-0.30884	0.27843	0.41337	FALSE
CGI_10000060	1.11299	3.16917	-1.5097	0.4506	0.60558	FALSE
CGI_10000061	1006.6	592.23	0.76526	2.0317e-17	1.4818e-16	TRUE
CGI_10000062	0	0.294474	#NAME?	1	1	FALSE
CGI_10000063	69.2631	46.4601	0.57609	0.13469	0.2245	FALSE
CGI_10000064	9.6269	6.15641	0.64498	0.46922	0.62445	FALSE
CGI_10000066	924.727	1346.93	-0.54258	4.5601e-07	1.7492e-06	TRUE
CGI_10000067	2370.52	3878.83	-0.71042	3.7538e-34	4.8431e-33	TRUE
CGI_10000068	0	0.308639	#NAME?	1	1	FALSE
CGI_10000069	22.7122	1.55699	3.8666	0.0035708	0.00851	TRUE
CGI_10000070	80.488	43.6565	0.88258	0.0028325	0.0068694	TRUE
CGI_10000071	19.0468	13.6588	0.47972	0.43885	0.59226	FALSE
CGI_10000072	43.8879	73.6231	-0.74633	0.012089	0.026192	TRUE
CGI_10000073	2.49067	6.70433	-1.4286	0.22768	0.34971	FALSE
CGI_10000074	112.806	133.755	-0.24574	0.25683	0.38663	FALSE
CGI_10000075	213.434	136.518	0.6447	0.00022645	0.00064684	TRUE
CGI_10000076	147.261	93.0154	0.66283	0.0013142	0.0033636	TRUE
CGI_10000077	13922.7	19897.8	-0.51517	1.254e-29	1.4237e-28	TRUE
CGI_10000078	0.761322	0	Inf	0.73377	0.86228	FALSE
CGI_10000079	10.3459	0.644872	4.0039	0.0028187	0.0068376	TRUE
CGI_10000080	646.115	603.581	0.098244	0.31551	0.45607	FALSE
CGI_10000081	1.74847	0.588947	1.5699	0.64766	0.78667	FALSE
CGI_10000082	791.261	1173.51	-0.5686	6.3299e-12	3.5196e-11	TRUE
CGI_10000083	0	0	NA	NA	NA	NA
CGI_10000084	142.738	99.3827	0.5223	0.010525	0.023064	TRUE
CGI_10000085	3634.34	7647.85	-1.0734	1.2918e-93	4.465e-92	TRUE
CGI_10000086	153.594	139.045	0.14357	0.42591	0.57829	FALSE
CGI_10000087	49.3331	115.163	-1.223	2.0959e-06	7.5826e-06	TRUE
CGI_10000088	0	0.322436	#NAME?	1	1	FALSE
CGI_10000090	141.354	158.772	-0.16765	0.51926	0.67038	FALSE
CGI_10000091	398.626	370.694	0.10481	0.38808	0.53872	FALSE
CGI_10000092	0	0	NA	NA	NA	NA
CGI_10000093	879.5	983.456	-0.16118	0.084277	0.1495	FALSE
CGI_10000094	31.3854	19.3712	0.69618	0.73725	0.86549	FALSE
CGI_10000095	0.32905	4.0526	-3.6225	0.11482	0.19556	FALSE
CGI_10000096	10.2458	0.925918	3.468	0.27695	0.4117	FALSE
CGI_10000097	8.88121	23.8836	-1.4272	0.24157	0.36703	FALSE
CGI_10000098	659.276	1190.21	-0.85226	5.1603e-14	3.1935e-13	TRUE
CGI_10000100	2.96468	6.21344	-1.0675	0.40176	0.55271	FALSE
CGI_10000101	393.746	422.903	-0.10306	0.37015	0.51997	FALSE
CGI_10000102	51.4335	49.5871	0.052744	0.88415	0.97349	FALSE
CGI_10000103	5.15206	5.16077	-0.0024357	1	1	FALSE
CGI_10000104	0	0	NA	NA	NA	NA
CGI_10000105	0	0	NA	NA	NA	NA
CGI_10000106	24.6086	72.7506	-1.5638	4.5733e-06	1.5951e-05	TRUE
CGI_10000107	3.85848	0	Inf	0.043786	0.084097	FALSE
CGI_10000109	209.22	185.644	0.17249	0.28968	0.42677	FALSE
CGI_10000110	68.3729	119.159	-0.80139	0.00074615	0.0019808	TRUE
CGI_10000111	17.9791	29.7297	-0.72559	0.12444	0.20962	FALSE
CGI_10000112	34.3665	7.12409	2.2702	0.022088	0.045329	TRUE
CGI_10000113	450.163	278.361	0.69349	6.5027e-06	2.227e-05	TRUE
CGI_10000116	3.4552	1.87906	0.87876	0.60187	0.749	FALSE
CGI_10000117	16.4237	6.67489	1.299	0.073101	0.13216	FALSE
CGI_10000118	0	0	NA	NA	NA	NA
CGI_10000119	0.351668	0.294474	0.25608	1	1	FALSE
CGI_10000120	45.7039	59.2925	-0.37553	0.2479	0.37521	FALSE
CGI_10000121	3.91009	3.09908	0.33536	0.87397	0.96658	FALSE
CGI_10000122	200.83	138.355	0.53761	0.002216	0.0054683	TRUE
CGI_10000123	2.98407	0	Inf	0.20931	0.32644	FALSE
CGI_10000124	280.163	376.936	-0.42805	0.0012464	0.0031977	TRUE
CGI_10000125	219.039	275.684	-0.33183	0.027079	0.054519	FALSE
CGI_10000126	56.1815	108.653	-0.95156	0.00014869	0.00043443	TRUE
CGI_10000127	10.0783	0.588947	4.097	0.0019193	0.0047875	TRUE
CGI_10000128	3.13253	11.3026	-1.8513	0.048877	0.092589	FALSE
CGI_10000129	61.1694	90.9018	-0.5715	0.035151	0.068954	FALSE
CGI_10000130	458.944	552.266	-0.26704	0.061737	0.11385	FALSE
CGI_10000131	100.34	115.465	-0.20256	0.62978	0.77421	FALSE
CGI_10000132	35.8894	77.3551	-1.1079	0.00028356	0.00079797	TRUE
CGI_10000133	0	0	NA	NA	NA	NA
CGI_10000134	131.205	426.649	-1.7012	1.0331e-30	1.2226e-29	TRUE
CGI_10000135	50.8495	79.2011	-0.63929	0.078911	0.14129	FALSE
CGI_10000136	7410.21	1006.47	2.8802	0	0	TRUE
CGI_10000137	80.0396	42.8425	0.90167	0.0079474	0.017816	TRUE
CGI_10000138	18.7372	29.6883	-0.66399	0.17001	0.27445	FALSE
CGI_10000139	116.526	46.1933	1.3349	0.018961	0.039519	TRUE
CGI_10000140	0	0.308639	#NAME?	1	1	FALSE
CGI_10000141	0	0	NA	NA	NA	NA
CGI_10000142	4.35188	0.631076	2.7858	0.25971	0.39044	FALSE
CGI_10000143	0.98715	0	Inf	0.56211	0.71025	FALSE
CGI_10000144	513.39	192.373	1.4161	3.1502e-28	3.4134e-27	TRUE
CGI_10000145	5.50347	9.5071	-0.78866	0.3817	0.53255	FALSE
CGI_10000147	8225.09	11792.2	-0.51973	0.000154	0.00044915	TRUE
CGI_10000148	20.3143	24.3718	-0.26272	0.62846	0.77293	FALSE
CGI_10000149	7.95205	79.0217	-3.3129	8.8886e-16	6.0004e-15	TRUE
CGI_10000150	2.68401	0.925918	1.5354	0.52991	0.68136	FALSE
CGI_10000151	0	0.308639	#NAME?	1	1	FALSE
CGI_10000152	25.8888	21.5817	0.26252	0.58734	0.73477	FALSE
CGI_10000153	0.32905	0.644872	-0.97071	1	1	FALSE
CGI_10000154	89.4432	137.951	-0.62511	0.035973	0.070405	FALSE
CGI_10000155	424.769	122.359	1.7956	0.0433	0.083265	FALSE
CGI_10000156	49.672	71.154	-0.51851	0.079547	0.14225	FALSE
CGI_10000157	287.005	308.154	-0.10258	0.42381	0.57613	FALSE
CGI_10000158	0	0	NA	NA	NA	NA
CGI_10000159	0	0	NA	NA	NA	NA
CGI_10000163	107.145	104.894	0.030626	0.92608	1	FALSE
CGI_10000164	4.14229	0	Inf	0.032641	0.064498	FALSE
CGI_10000165	566.074	213.27	1.4083	6.0408e-30	6.9544e-29	TRUE
CGI_10000166	939.413	435.253	1.1099	7.1071e-31	8.4423e-30	TRUE
CGI_10000167	10.9365	3.94001	1.4729	0.10658	0.18369	FALSE
CGI_10000168	0	0.588947	#NAME?	0.82545	0.92753	FALSE
CGI_10000169	0.380661	0.939715	-1.3037	0.87027	0.96518	FALSE
CGI_10000170	31.6477	42.6319	-0.42983	0.2675	0.40016	FALSE
CGI_10000171	83.9005	91.6849	-0.128	0.62396	0.76861	FALSE
CGI_10000172	6.24881	4.97778	0.32808	0.76917	0.89124	FALSE
CGI_10000173	8.64936	0.322436	4.7455	0.020398	0.042177	TRUE
CGI_10000174	7111.75	16399.4	-1.2054	1.37e-88	4.4722e-87	TRUE
CGI_10000175	359.834	270.981	0.40914	0.088511	0.15613	FALSE
CGI_10000176	7.69434	112.894	-3.875	4.9467e-16	3.3734e-15	TRUE
CGI_10000178	0	0	NA	NA	NA	NA
CGI_10000180	10.2426	39.4563	-1.9457	0.15628	0.25523	FALSE
CGI_10000181	2.50342	5.55366	-1.1495	0.3763	0.5269	FALSE
CGI_10000183	0.98715	11.4838	-3.5402	0.0029101	0.007044	TRUE
CGI_10000184	0	0	NA	NA	NA	NA
CGI_10000185	3.06467	0	Inf	0.10968	0.18808	FALSE
CGI_10000187	34.8834	97.5309	-1.4833	3.4496e-07	1.3397e-06	TRUE
CGI_10000188	0	0	NA	NA	NA	NA
CGI_10000189	15.2336	0.61691	4.6261	3.6298e-05	0.0001143	TRUE
CGI_10000190	3.51956	2.39829	0.55339	0.78942	0.90427	FALSE
CGI_10000191	19.6922	30.5987	-0.63585	0.17684	0.28328	FALSE
CGI_10000192	94.356	85.4613	0.14284	0.59638	0.74397	FALSE
CGI_10000194	8931.65	21883.3	-1.2928	3.7147e-168	2.5679e-166	TRUE
CGI_10000195	235.703	188.168	0.32495	0.047267	0.089979	FALSE
CGI_10000196	21.8022	42.2114	-0.95316	0.019182	0.039922	TRUE
CGI_10000197	2.08739	24.4401	-3.5495	0.0041658	0.0098036	TRUE
CGI_10000198	9.60751	13.6022	-0.5016	0.48025	0.6356	FALSE
CGI_10000199	341.329	298.026	0.19573	0.13548	0.22565	FALSE
CGI_10000200	0	0	NA	NA	NA	NA
CGI_10000201	28.1221	55.7294	-0.98674	0.0054249	0.012506	TRUE
CGI_10000202	0.680718	0	Inf	0.74714	0.87247	FALSE
CGI_10000203	0	0	NA	NA	NA	NA
CGI_10000204	0	0	NA	NA	NA	NA
CGI_10000205	4.50671	3.94038	0.19374	0.93773	1	FALSE
CGI_10000206	516.942	2062.76	-1.9965	1.2999e-138	7.0006e-137	TRUE
CGI_10000207	1.00977	4.61321	-2.1917	0.2054	0.32122	FALSE
CGI_10000208	0	1.19206	#NAME?	0.50813	0.66037	FALSE
CGI_10000209	338.317	341.181	-0.012162	0.92177	1	FALSE
CGI_10000210	26.1604	78.1517	-1.5789	1.8846e-06	6.8483e-06	TRUE
CGI_10000211	23.7663	14.1658	0.74651	0.29557	0.43336	FALSE
CGI_10000212	0	0	NA	NA	NA	NA
CGI_10000213	38.2805	79.2591	-1.05	0.0018003	0.0045078	TRUE
CGI_10000214	0.380661	0	Inf	0.98033	1	FALSE
CGI_10000215	94.7923	143.166	-0.59485	0.0049351	0.011461	TRUE
CGI_10000216	0.6581	3.63174	-2.4643	0.24151	0.367	FALSE
CGI_10000217	3.6454	10.5583	-1.5342	0.093797	0.16423	FALSE
CGI_10000218	52.1528	52.0937	0.0016361	0.97824	1	FALSE
CGI_10000219	114.571	65.491	0.80687	0.0010039	0.002613	TRUE
CGI_10000220	10.8594	7.15205	0.60251	0.51532	0.66689	FALSE
CGI_10000222	0	0	NA	NA	NA	NA
CGI_10000223	12.5266	11.1915	0.16259	0.8687	0.96386	FALSE
CGI_10000224	20.4341	41.0316	-1.0058	0.013241	0.028471	TRUE
CGI_10000225	5.27153	11.4573	-1.12	0.25131	0.37952	FALSE
CGI_10000226	1343.16	7233.57	-2.4291	0	0	TRUE
CGI_10000227	0.380661	0.897587	-1.2375	0.87343	0.96639	FALSE
CGI_10000228	0.680718	0.603113	0.17463	1	1	FALSE
CGI_10000229	173.443	362.22	-1.0624	2.4494e-13	1.4614e-12	TRUE
CGI_10000231	1.46466	1.24799	0.23096	1	1	FALSE
CGI_10000232	7.22958	0.644872	3.4868	0.015831	0.033555	TRUE
CGI_10000235	471.625	325.587	0.5346	0.00049741	0.0013511	TRUE
CGI_10000236	5.1973	6.22576	-0.26049	0.88631	0.97537	FALSE
CGI_10000237	11136.6	6023.79	0.88656	2.4873e-73	6.7354e-72	TRUE
CGI_10000238	0	0	NA	NA	NA	NA
CGI_10000239	0	0	NA	NA	NA	NA
CGI_10000240	33.4382	35.4915	-0.085975	0.85237	0.95076	FALSE
CGI_10000241	45.5976	125.803	-1.4641	8.4494e-09	3.7813e-08	TRUE
CGI_10000242	353.553	270.227	0.38775	0.0046617	0.01088	TRUE
CGI_10000243	10.3717	12.7619	-0.29919	0.65282	0.79087	FALSE
CGI_10000244	61.0056	33.6429	0.85864	0.0090516	0.020079	TRUE
CGI_10000245	1.77109	5.52681	-1.6418	0.36713	0.5164	FALSE
CGI_10000246	48.2016	268.09	-2.4756	1.4897e-34	1.942e-33	TRUE
CGI_10000247	17.4659	13.1393	0.41066	0.50448	0.65747	FALSE
CGI_10000248	0	0.617279	#NAME?	0.81954	0.92585	FALSE
CGI_10000249	0.32905	0	Inf	0.98033	1	FALSE
CGI_10000253	0	0	NA	NA	NA	NA
CGI_10000254	1.74847	6.23993	-1.8354	0.17425	0.27995	FALSE
CGI_10000256	0	0	NA	NA	NA	NA
CGI_10000257	0	0	NA	NA	NA	NA
CGI_10000258	10.5459	10.7003	-0.020959	1	1	FALSE
CGI_10000259	224.184	288.457	-0.36367	0.02026	0.041929	TRUE
CGI_10000260	0	0	NA	NA	NA	NA
CGI_10000261	1.77109	3.99593	-1.1739	0.47543	0.63109	FALSE
CGI_10000262	12.0205	20.6133	-0.77808	0.1799	0.28717	FALSE
CGI_10000263	654.462	572.792	0.1923	0.056198	0.10498	FALSE
CGI_10000264	0	0	NA	NA	NA	NA
CGI_10000265	45.2745	2123.62	-5.5517	0	0	TRUE
CGI_10000266	247.533	304.179	-0.2973	0.036638	0.071549	FALSE
CGI_10000267	82.0645	47.2993	0.79494	0.0047758	0.011119	TRUE
CGI_10000268	9.48805	5.90443	0.68431	0.43519	0.58817	FALSE
CGI_10000269	0.380661	3.0152	-2.9857	0.22258	0.3435	FALSE
CGI_10000270	0	2.79155	#NAME?	0.25535	0.38473	FALSE
CGI_10000271	458.617	392.451	0.22478	0.060787	0.1123	FALSE
CGI_10000272	44.6037	21.4569	1.0557	0.0074946	0.016863	TRUE
CGI_10000273	1143.6	749.268	0.61003	0.36078	0.50931	FALSE
CGI_10000274	295.557	568.896	-0.94473	5.0167e-16	3.4195e-15	TRUE
CGI_10000275	3.49694	11.4577	-1.7122	0.063776	0.11704	FALSE
CGI_10000276	0	0	NA	NA	NA	NA
CGI_10000279	122.154	153.683	-0.33126	0.10897	0.18705	FALSE
CGI_10000280	7.67172	5.98795	0.35749	0.69829	0.83246	FALSE
CGI_10000281	914.796	886.59	0.045183	0.86714	0.96274	FALSE
CGI_10000282	378.543	702.706	-0.89246	2.9099e-17	2.1074e-16	TRUE
CGI_10000283	612.987	475.083	0.36768	0.036288	0.07095	FALSE
CGI_10000284	109.548	192.612	-0.81414	1.7513e-05	5.7129e-05	TRUE
CGI_10000285	6.71994	10.1098	-0.58924	0.48768	0.64282	FALSE
CGI_10000286	1.69686	4.6833	-1.4647	0.36329	0.51211	FALSE
CGI_10000287	0	0	NA	NA	NA	NA
CGI_10000289	394.45	240.11	0.71615	5.8499e-08	2.4399e-07	TRUE
CGI_10000290	27.1699	36.9356	-0.443	0.44967	0.60465	FALSE
CGI_10000291	8.678	14.3883	-0.72946	0.314	0.45427	FALSE
CGI_10000292	6.99738	104.264	-3.8973	3.6722e-24	3.4556e-23	TRUE
CGI_10000293	515.601	332.405	0.63331	2.6653e-06	9.5419e-06	TRUE
CGI_10000294	8.30721	3.15501	1.3967	0.16193	0.26312	FALSE
CGI_10000295	2.18074	0.322436	2.7577	0.37609	0.52671	FALSE
CGI_10000296	10.0073	4.26281	1.2312	0.19422	0.30635	FALSE
CGI_10000297	0	0.294474	#NAME?	1	1	FALSE
CGI_10000298	17.3691	26.2948	-0.59825	0.21848	0.33817	FALSE
CGI_10000299	0	0	NA	NA	NA	NA
CGI_10000300	649.895	77.1684	3.0741	2.6008e-104	1.0148e-102	TRUE
CGI_10000301	40.8423	235.571	-2.528	2.2056e-31	2.6539e-30	TRUE
CGI_10000302	12.9496	0.953512	3.7635	0.00052239	0.0014154	TRUE
CGI_10000303	0.351668	4.05296	-3.5267	0.11403	0.19442	FALSE
CGI_10000304	144.244	81.5601	0.82258	0.00053703	0.0014525	TRUE
CGI_10000305	0	4.24865	#NAME?	0.037587	0.073224	FALSE
CGI_10000306	1.06138	7.90908	-2.8976	0.027651	0.055569	FALSE
CGI_10000307	309.626	572.794	-0.88749	2.0735e-14	1.308e-13	TRUE
CGI_10000308	13.7011	34.1063	-1.3157	0.0068622	0.015546	TRUE
CGI_10000309	160.842	135.537	0.24696	0.20094	0.31537	FALSE
CGI_10000310	433.687	453.636	-0.06488	0.61458	0.76001	FALSE
CGI_10000311	3.27112	0.322436	3.3427	0.17409	0.27973	FALSE
CGI_10000312	11.8946	5.87721	1.0171	0.2017	0.31638	FALSE
CGI_10000313	113.371	117.462	-0.051142	0.80383	0.91602	FALSE
CGI_10000314	0	0	NA	NA	NA	NA
CGI_10000315	29.8248	14.6265	1.0279	0.22841	0.35065	FALSE
CGI_10000316	0	0.308639	#NAME?	1	1	FALSE
CGI_10000317	37.3158	48.521	-0.37882	0.26346	0.39518	FALSE
CGI_10000318	20.2471	26.9543	-0.4128	0.4238	0.57613	FALSE
CGI_10000319	0	0	NA	NA	NA	NA
CGI_10000320	0.351668	1.23419	-1.8113	0.72838	0.85865	FALSE
CGI_10000321	1503.68	1651.76	-0.13551	0.060093	0.11123	FALSE
CGI_10000322	34.1285	13.2954	1.36	0.0044093	0.010335	TRUE
CGI_10000323	0	0	NA	NA	NA	NA
CGI_10000324	83.8719	109.191	-0.38059	0.087935	0.15528	FALSE
CGI_10000325	24.7025	21.8624	0.17621	0.74045	0.86811	FALSE
CGI_10000326	57.6791	52.0973	0.14684	0.6376	0.78036	FALSE
CGI_10000327	1.44204	0.617279	1.2241	0.7822	0.90056	FALSE
CGI_10000328	4.55195	11.6676	-1.3579	0.1168	0.19847	FALSE
CGI_10000329	0	0	NA	NA	NA	NA
CGI_10000330	8.5264	21.8476	-1.3575	0.027516	0.055325	FALSE
CGI_10000331	0	0	NA	NA	NA	NA
CGI_10000332	12.2463	13.8001	-0.17233	0.83379	0.93482	FALSE
CGI_10000333	230.093	192.449	0.25774	0.1423	0.23528	FALSE
CGI_10000334	731.205	859.975	-0.23402	0.0088687	0.019708	TRUE
CGI_10000335	1.09037	0.939715	0.21453	1	1	FALSE
CGI_10000336	13.1047	115.781	-3.1432	3.5866e-21	3.0194e-20	TRUE
CGI_10000337	1112.95	1424.86	-0.35644	2.3392e-06	8.4215e-06	TRUE
CGI_10000338	9881.96	972.354	3.3452	0	0	TRUE
CGI_10000339	17.2305	48.1296	-1.482	0.00032076	0.00089626	TRUE
CGI_10000340	190.706	255.96	-0.42456	0.0055546	0.012786	TRUE
CGI_10000341	0.351668	3.15501	-3.1654	0.21601	0.33507	FALSE
CGI_10000342	0	0.322436	#NAME?	1	1	FALSE
CGI_10000343	0	0	NA	NA	NA	NA
CGI_10000347	33.4735	35.4239	-0.081703	0.86794	0.9634	FALSE
CGI_10000348	0.32905	1.50033	-2.1889	0.61077	0.75665	FALSE
CGI_10000349	63.3348	52.9386	0.25868	0.39193	0.54235	FALSE
CGI_10000350	118.219	96.1867	0.29755	0.17457	0.28039	FALSE
CGI_10000353	1.44204	3.94038	-1.4502	0.37958	0.53055	FALSE
CGI_10000354	0.351668	1.20586	-1.7778	0.73128	0.86122	FALSE
CGI_10000355	90.5532	172.409	-0.929	4.9921e-06	1.7337e-05	TRUE
CGI_10000356	3.9617	8.13241	-1.0376	0.30843	0.44724	FALSE
CGI_10000357	0.6581	0.883421	-0.42479	1	1	FALSE
CGI_10000358	58.4573	112.876	-0.94928	0.00014046	0.00041183	TRUE
CGI_10000359	92.3078	172.519	-0.90223	6.3388e-06	2.1743e-05	TRUE
CGI_10000360	100.692	117.18	-0.21877	0.30308	0.44166	FALSE
CGI_10000361	0	0	NA	NA	NA	NA
CGI_10000362	61.66	205.432	-1.7363	8.9612e-17	6.3225e-16	TRUE
CGI_10000364	206.902	536.269	-1.374	3.961e-27	4.1331e-26	TRUE
CGI_10000365	0	0	NA	NA	NA	NA
CGI_10000366	0	5.69237	#NAME?	0.053728	0.10094	FALSE
CGI_10000367	8.12661	0.308639	4.7187	0.0036644	0.008715	TRUE
CGI_10000368	3.13253	1.7948	0.8035	0.69286	0.82784	FALSE
CGI_10000369	97.1985	34.2039	1.5068	1.3718e-07	5.5239e-07	TRUE
CGI_10000370	98.3379	47.0647	1.0631	0.00039071	0.0010784	TRUE
CGI_10000371	199.407	268.218	-0.42769	0.0039462	0.0093326	TRUE
CGI_10000372	1.99692	6.96863	-1.8031	0.298	0.43619	FALSE
CGI_10000373	0.380661	0.322436	0.23949	1	1	FALSE
CGI_10000374	2669.09	1800.87	0.56766	5.3713e-19	4.1771e-18	TRUE
CGI_10000375	0	0.322436	#NAME?	1	1	FALSE
CGI_10000376	0.380661	0	Inf	0.98033	1	FALSE
CGI_10000377	18.4369	16.198	0.18678	0.795	0.90776	FALSE
CGI_10000378	7.19107	28.3249	-1.9778	0.0038929	0.0092194	TRUE
CGI_10000379	6.09083	5.497	0.148	0.97514	1	FALSE
CGI_10000380	172.77	310.329	-0.84494	2.5118e-08	1.0814e-07	TRUE
CGI_10000381	4471.19	2685.36	0.73554	4.1867e-39	6.0901e-38	TRUE
CGI_10000383	10.1943	2.80535	1.8615	0.055639	0.10407	FALSE
CGI_10000384	9620.09	18008.3	-0.90454	1.095e-83	3.3751e-82	TRUE
CGI_10000388	0	0	NA	NA	NA	NA
CGI_10000389	1.06138	16.9275	-3.9954	5.99e-05	0.00018388	TRUE
CGI_10000390	12.2138	3.05806	1.9978	0.026365	0.053226	FALSE
CGI_10000391	63.6888	161.463	-1.3421	1.4986e-09	7.0953e-09	TRUE
CGI_10000392	6.52625	24.5697	-1.9126	0.0023859	0.0058584	TRUE
CGI_10000393	8.51339	20.7691	-1.2866	0.046522	0.088742	FALSE
CGI_10000394	0	0	NA	NA	NA	NA
CGI_10000395	0.761322	0	Inf	0.73377	0.86228	FALSE
CGI_10000396	0.32905	1.58422	-2.2674	0.60175	0.74889	FALSE
CGI_10000397	0.351668	2.49597	-2.8273	0.33126	0.47478	FALSE
CGI_10000398	1.36144	3.82784	-1.4914	0.46924	0.62445	FALSE
CGI_10000399	1.00977	4.15028	-2.0392	0.37156	0.52164	FALSE
CGI_10000400	0.32905	1.23382	-1.9068	0.73073	0.86085	FALSE
CGI_10000401	0.380661	0	Inf	0.98033	1	FALSE
CGI_10000402	8441.65	6018.06	0.48823	8.3641e-23	7.4538e-22	TRUE
CGI_10000403	0	0	NA	NA	NA	NA
CGI_10000404	8.1426	2.41171	1.7554	0.28966	0.42677	FALSE
CGI_10000405	1824.48	1367.15	0.41632	3.0256e-09	1.3958e-08	TRUE
CGI_10000406	8.28433	21.5527	-1.3794	0.054161	0.10161	FALSE
CGI_10000407	0	0	NA	NA	NA	NA
CGI_10000408	1858.89	3041.42	-0.7103	1.5667e-29	1.7717e-28	TRUE
CGI_10000409	0	0	NA	NA	NA	NA
CGI_10000410	0.380661	0.308639	0.30258	1	1	FALSE
CGI_10000411	169.547	96.6224	0.81126	4.5433e-05	0.00014142	TRUE
CGI_10000412	81.678	188.484	-1.2064	2.7613e-09	1.2769e-08	TRUE
CGI_10000413	265.607	340.435	-0.35809	0.0086665	0.019295	TRUE
CGI_10000414	0.761322	0.294474	1.3704	0.95853	1	FALSE
CGI_10000415	1.33882	5.34234	-1.9965	0.20438	0.31987	FALSE
CGI_10000416	0	0.308639	#NAME?	1	1	FALSE
CGI_10000417	32.2029	42.7837	-0.40987	0.28361	0.41959	FALSE
CGI_10000418	150.374	115.724	0.37786	0.055173	0.10333	FALSE
CGI_10000419	0	0	NA	NA	NA	NA
CGI_10000420	0	0	NA	NA	NA	NA
CGI_10000421	45.6874	19.3795	1.2373	0.0025371	0.0062041	TRUE
CGI_10000422	23.263	57.3851	-1.3026	0.00047037	0.0012831	TRUE
CGI_10000423	81.0228	39.8985	1.022	0.00052454	0.0014207	TRUE
CGI_10000424	0.32905	1.17789	-1.8398	0.73659	0.86485	FALSE
CGI_10000425	169.041	161.578	0.065142	0.73863	0.86633	FALSE
CGI_10000426	1222.62	1183.97	0.046346	0.58789	0.73529	FALSE
CGI_10000427	179.502	203.135	-0.17844	0.27959	0.41468	FALSE
CGI_10000428	442.292	416.572	0.086432	0.48965	0.64478	FALSE
CGI_10000429	0.761322	0.967308	-0.34547	1	1	FALSE
CGI_10000430	1.66787	2.46875	-0.56577	0.87923	0.96918	FALSE
CGI_10000433	5.10045	7.43125	-0.54298	0.65559	0.79336	FALSE
CGI_10000434	3872	835.428	2.2125	1.03e-244	1.1708e-242	TRUE
CGI_10000436	576.359	940.419	-0.70634	1.2129e-14	7.7424e-14	TRUE
CGI_10000437	16.1465	82.1114	-2.3464	3.7889e-11	1.9993e-10	TRUE
CGI_10000438	73.8877	65.4899	0.17406	0.53401	0.6853	FALSE
CGI_10000439	0	0	NA	NA	NA	NA
CGI_10000440	13.7336	19.2804	-0.48943	0.42209	0.57423	FALSE
CGI_10000441	33725.1	9388.83	1.8448	0	0	TRUE
CGI_10000443	0	0	NA	NA	NA	NA
CGI_10000444	30.4962	65.9366	-1.1125	0.003303	0.007917	TRUE
CGI_10000445	0	0.308639	#NAME?	1	1	FALSE
CGI_10000446	6.61672	5.90369	0.1645	0.89486	0.98219	FALSE
CGI_10000449	0	0	NA	NA	NA	NA
CGI_10000452	20.0467	13.9384	0.5243	0.35214	0.49909	FALSE
CGI_10000454	4.80039	0.322436	3.8961	0.048463	0.09189	FALSE
CGI_10000455	254.848	249.203	0.032321	0.86413	0.96041	FALSE
CGI_10000456	138.464	124.005	0.1591	0.42513	0.57759	FALSE
CGI_10000457	31.4282	10.2068	1.6225	0.0055057	0.012683	TRUE
CGI_10000460	307.607	264.274	0.21905	0.13226	0.22117	FALSE
CGI_10000462	42.1975	37.3296	0.17684	0.63389	0.7778	FALSE
CGI_10000463	22.6276	4.27772	2.4032	0.00053422	0.0014455	TRUE
CGI_10000464	2.49704	24.9059	-3.3182	7.0316e-06	2.397e-05	TRUE
CGI_10000465	0.32905	0.308639	0.092385	1	1	FALSE
CGI_10000466	621.472	690.288	-0.15151	0.24816	0.37549	FALSE
CGI_10000467	2.70663	0	Inf	0.1186	0.201	FALSE
CGI_10000468	69.557	60.2743	0.20665	0.51925	0.67038	FALSE
CGI_10000472	146.086	286.606	-0.97225	1.3833e-09	6.573e-09	TRUE
CGI_10000473	48.8075	14.4166	1.7594	3.8212e-05	0.00012003	TRUE
CGI_10000474	0	21.26	#NAME?	1.7665e-08	7.69e-08	TRUE
CGI_10000475	90.769	122.892	-0.43712	0.089185	0.15716	FALSE
CGI_10000476	23.8281	37.7943	-0.66551	0.11991	0.20288	FALSE
CGI_10000477	91.7818	79.1891	0.21291	0.36137	0.50982	FALSE
CGI_10000478	2.09376	5.10447	-1.2857	0.35327	0.50045	FALSE
CGI_10000482	0	3.6746	#NAME?	0.062542	0.11509	FALSE
CGI_10000483	69.873	3.99667	4.1279	2.7533e-18	2.0859e-17	TRUE
CGI_10000484	0	0.294474	#NAME?	1	1	FALSE
CGI_10000485	518.185	541.974	-0.064758	0.52297	0.6743	FALSE
CGI_10000486	1246.62	920.381	0.43772	5.4401e-08	2.2779e-07	TRUE
CGI_10000487	1454.58	555.424	1.3889	1.511e-61	3.4001e-60	TRUE
CGI_10000488	0	0	NA	NA	NA	NA
CGI_10000490	0	0.294474	#NAME?	1	1	FALSE
CGI_10000491	0	0.308639	#NAME?	1	1	FALSE
CGI_10000492	14.5882	35.774	-1.2941	0.0053283	0.012305	TRUE
CGI_10000493	3.50044	2.13178	0.71548	0.69658	0.83097	FALSE
CGI_10000494	690.942	403.361	0.77649	1.3429e-13	8.142e-13	TRUE
CGI_10000495	0	0	NA	NA	NA	NA
CGI_10000496	451.362	343.062	0.39582	0.0042598	0.010011	TRUE
CGI_10000497	175.661	110.546	0.66815	0.0027599	0.0067081	TRUE
CGI_10000498	0.351668	0.588947	-0.74392	1	1	FALSE
CGI_10000499	0	0	NA	NA	NA	NA
CGI_10000500	2.139	1.80934	0.24147	1	1	FALSE
CGI_10000501	0	0	NA	NA	NA	NA
CGI_10000502	92.0977	323.494	-1.8125	3.2311e-26	3.2696e-25	TRUE
CGI_10000503	3.76163	4.32021	-0.19974	0.97638	1	FALSE
CGI_10000504	149.134	182.325	-0.2899	0.16206	0.26327	FALSE
CGI_10000505	0.709711	5.14697	-2.8584	0.092582	0.16234	FALSE
CGI_10000506	3.01306	2.18807	0.46157	0.81843	0.92585	FALSE
CGI_10000507	63.4347	127.293	-1.0048	0.0015197	0.0038518	TRUE
CGI_10000508	0	0.308639	#NAME?	1	1	FALSE
CGI_10000509	203.437	465.401	-1.1939	2.7542e-17	1.9961e-16	TRUE
CGI_10000510	3.81324	9.35281	-1.2944	0.19762	0.3108	FALSE
CGI_10000511	0	0	NA	NA	NA	NA
CGI_10000512	1.84532	5.48394	-1.5713	0.23633	0.36052	FALSE
CGI_10000513	0	0	NA	NA	NA	NA
CGI_10000514	0	0.644872	#NAME?	0.81399	0.92405	FALSE
CGI_10000515	0	0	NA	NA	NA	NA
CGI_10000516	0	0	NA	NA	NA	NA
CGI_10000517	0	0.939346	#NAME?	0.64042	0.78204	FALSE
CGI_10000518	0	0	NA	NA	NA	NA
CGI_10000519	0	0	NA	NA	NA	NA
CGI_10000520	102.75	73.8218	0.47702	0.044619	0.085487	FALSE
CGI_10000521	21.2374	28.4266	-0.42063	0.37178	0.5219	FALSE
CGI_10000522	120.216	52.8115	1.1867	2.0795e-06	7.5298e-06	TRUE
CGI_10000523	7.80708	10.7271	-0.45841	0.62957	0.77406	FALSE
CGI_10000524	0.732329	4.26318	-2.5414	0.16304	0.26466	FALSE
CGI_10000525	12.0848	7.08159	0.77105	0.33461	0.47825	FALSE
CGI_10000526	17.7051	7.46143	1.2466	0.13121	0.21963	FALSE
CGI_10000527	13.0853	21.3305	-0.70497	0.21561	0.33454	FALSE
CGI_10000528	0	0	NA	NA	NA	NA
CGI_10000529	0	0	NA	NA	NA	NA
CGI_10000532	0	0	NA	NA	NA	NA
CGI_10000533	554.477	642.33	-0.21219	0.034821	0.068386	FALSE
CGI_10000534	1.33882	2.51014	-0.90681	0.752	0.87569	FALSE
CGI_10000535	99.4571	51.4916	0.94974	0.00028871	0.00081161	TRUE
CGI_10000536	423.828	15.7067	4.754	5.9007e-61	1.3104e-59	TRUE
CGI_10000537	92.9077	101.009	-0.12061	0.58138	0.72889	FALSE
CGI_10000538	0	0	NA	NA	NA	NA
CGI_10000539	0	0	NA	NA	NA	NA
CGI_10000540	17.9402	12.7918	0.48798	0.43738	0.59067	FALSE
CGI_10000541	370.498	641.347	-0.79164	2.6888e-13	1.6022e-12	TRUE
CGI_10000542	426.326	369.531	0.20626	0.084526	0.14983	FALSE
CGI_10000543	0	0	NA	NA	NA	NA
CGI_10000544	115.874	52.9632	1.1295	7.5068e-06	2.5491e-05	TRUE
CGI_10000545	0	2.52393	#NAME?	0.17306	0.27845	FALSE
CGI_10000546	0.32905	0.644872	-0.97071	1	1	FALSE
CGI_10000547	0.380661	0.308639	0.30258	1	1	FALSE
CGI_10000548	0	1.23382	#NAME?	0.50024	0.6542	FALSE
CGI_10000551	0.709711	6.87211	-3.2754	0.031983	0.063344	FALSE
CGI_10000552	231.287	256.533	-0.14946	0.31887	0.46004	FALSE
CGI_10000553	39.5933	79.8499	-1.012	0.00075137	0.0019935	TRUE
CGI_10000554	10.5947	2.08965	2.342	0.024287	0.049381	TRUE
CGI_10000555	51.1847	113.998	-1.1552	9.263e-06	3.1185e-05	TRUE
CGI_10000556	8.59425	7.15205	0.26502	0.81026	0.9221	FALSE
CGI_10000557	0	0	NA	NA	NA	NA
CGI_10000558	20.1471	28.0457	-0.47721	0.31531	0.45581	FALSE
CGI_10000559	0	0	NA	NA	NA	NA
CGI_10000560	7.88768	4.95092	0.67191	0.47118	0.62628	FALSE
CGI_10000561	335.8	437.531	-0.38179	0.0037204	0.0088371	TRUE
CGI_10000562	7.71347	0	Inf	0.0012903	0.0033057	TRUE
CGI_10000563	0	0.294474	#NAME?	1	1	FALSE
CGI_10000571	20.6373	31.7363	-0.62088	0.16309	0.26471	FALSE
CGI_10000572	19.853	10.0688	0.97947	0.10469	0.1808	FALSE
CGI_10000573	2804.81	7209.8	-1.3621	4.7886e-141	2.6281e-139	TRUE
CGI_10000575	79.5002	93.8189	-0.23892	0.32477	0.46722	FALSE
CGI_10000576	32.0643	77.086	-1.2655	6.7502e-05	0.00020603	TRUE
CGI_10000577	227.244	260.971	-0.19964	0.1732	0.27856	FALSE
CGI_10000578	14.7787	17.1087	-0.21121	0.76943	0.89131	FALSE
CGI_10000579	100.783	127.303	-0.33702	0.10646	0.18353	FALSE
CGI_10000580	67.253	167.031	-1.3124	2.6743e-09	1.2389e-08	TRUE
CGI_10000581	1844.06	1043.83	0.821	1.0624e-29	1.2119e-28	TRUE
CGI_10000582	24.5538	31.8656	-0.37605	0.47879	0.63432	FALSE
CGI_10000585	332.581	322.598	0.04397	0.7423	0.86929	FALSE
CGI_10000587	0	0.294474	#NAME?	1	1	FALSE
CGI_10000588	249.344	250.87	-0.0087987	0.97342	1	FALSE
CGI_10000589	0	0.322436	#NAME?	1	1	FALSE
CGI_10000590	242.081	158.756	0.60868	0.00021761	0.00062313	TRUE
CGI_10000591	448.824	132.735	1.7576	2.3401e-05	7.5258e-05	TRUE
CGI_10000592	1.78733	0.911752	0.97109	0.78883	0.90427	FALSE
CGI_10000593	0.703336	1.89286	-1.4283	0.66429	0.80104	FALSE
CGI_10000594	76.8098	69.1069	0.15246	0.5747	0.72234	FALSE
CGI_10000595	5059.43	10559.7	-1.0615	1.4569e-100	5.4483e-99	TRUE
CGI_10000596	1.77109	8.65275	-2.2885	0.048284	0.091612	FALSE
CGI_10000597	0	0	NA	NA	NA	NA
CGI_10000598	0	0	NA	NA	NA	NA
CGI_10000599	0	0.631076	#NAME?	0.81674	0.92566	FALSE
CGI_10000600	0	0	NA	NA	NA	NA
CGI_10000601	603.644	267.294	1.1753	7.7611e-24	7.1998e-23	TRUE
CGI_10000602	211.13	1791.18	-3.0847	1.3354e-233	1.4276e-231	TRUE
CGI_10000603	41.5068	34.8775	0.25105	0.47729	0.63291	FALSE
CGI_10000604	0.703336	0.294474	1.2561	0.95814	1	FALSE
CGI_10000605	1122.6	1084.01	0.050457	0.49694	0.65205	FALSE
CGI_10000606	58.4599	122.035	-1.0618	1.2062e-05	4.0112e-05	TRUE
CGI_10000607	0.380661	0.953512	-1.3247	0.86925	0.96432	FALSE
CGI_10000608	0	0	NA	NA	NA	NA
CGI_10000609	258.369	394.336	-0.60999	0.022946	0.04691	TRUE
CGI_10000610	177.454	186.62	-0.072656	0.90611	0.99129	FALSE
CGI_10000611	12208	7390.77	0.72403	1.2784e-51	2.4107e-50	TRUE
CGI_10000612	13.7173	23.8377	-0.79724	0.14642	0.24113	FALSE
CGI_10000613	11.0428	49.5603	-2.1661	1.6196e-06	5.9153e-06	TRUE
CGI_10000614	167.702	65.8686	1.3482	3.6698e-10	1.8108e-09	TRUE
CGI_10000615	3158.51	4258.01	-0.43093	9.5491e-07	3.5627e-06	TRUE
CGI_10000616	217.351	284.347	-0.38763	0.037674	0.073369	FALSE
CGI_10000618	607.977	424.112	0.51957	0.00034069	0.00094844	TRUE
CGI_10000619	249.501	374.122	-0.58447	9.4679e-06	3.1827e-05	TRUE
CGI_10000623	2.06477	1.51487	0.44679	0.90994	0.99395	FALSE
CGI_10000624	14.2047	67.8585	-2.2562	4.8051e-09	2.1848e-08	TRUE
CGI_10000625	8.73948	5.28826	0.72475	0.42705	0.57957	FALSE
CGI_10000626	8.24259	9.99947	-0.27875	0.71476	0.84721	FALSE
CGI_10000627	337.998	414.58	-0.29464	0.015937	0.033764	TRUE
CGI_10000628	8.63626	19.4783	-1.1734	0.072532	0.13124	FALSE
CGI_10000629	6.02298	3.61868	0.73502	0.56583	0.71407	FALSE
CGI_10000630	23.57	20.9111	0.17268	0.73494	0.8633	FALSE
CGI_10000631	180.454	129.355	0.4803	0.010329	0.022661	TRUE
CGI_10000633	4779.05	2156.44	1.1481	2.7316e-89	9.019e-88	TRUE
CGI_10000634	40.7166	25.9288	0.65106	0.2554	0.38479	FALSE
CGI_10000635	323.221	294.412	0.13469	0.33667	0.48064	FALSE
CGI_10000636	8.27796	2.36995	1.8044	0.11801	0.20019	FALSE
CGI_10000637	43.9132	51.1869	-0.22112	0.46698	0.6221	FALSE
CGI_10000639	121.849	135.675	-0.15506	0.46533	0.62034	FALSE
CGI_10000640	218.747	147.861	0.56502	0.00090447	0.00237	TRUE
CGI_10000641	0.380661	1.5145	-1.9923	0.60366	0.75061	FALSE
CGI_10000642	0	0.911383	#NAME?	0.64639	0.78556	FALSE
CGI_10000643	0.98715	0.953512	0.050019	1	1	FALSE
CGI_10000644	117.138	171	-0.54579	0.004734	0.011032	TRUE
CGI_10000645	506.079	258.278	0.97044	1.803e-12	1.0294e-11	TRUE
CGI_10000646	765.367	752.813	0.023859	0.74658	0.87247	FALSE
CGI_10000647	1.11299	0.925549	0.26606	1	1	FALSE
CGI_10000648	0	0	NA	NA	NA	NA
CGI_10000649	4.72302	8.80815	-0.89913	0.32104	0.46269	FALSE
CGI_10000654	0	0	NA	NA	NA	NA
CGI_10000655	3.15514	18.4398	-2.547	0.0016705	0.0042059	TRUE
CGI_10000656	0.732329	1.26178	-0.7849	0.90848	0.99316	FALSE
CGI_10000657	14.5172	0.925549	3.9713	0.00047379	0.0012917	TRUE
CGI_10000658	24.2213	44.235	-0.86891	0.1117	0.19107	FALSE
CGI_10000659	173.313	80.2461	1.1109	1.8931e-05	6.1587e-05	TRUE
CGI_10000660	36.8867	20.9242	0.81793	0.055355	0.10361	FALSE
CGI_10000661	1.52264	35.0169	-4.5234	2.8754e-10	1.4306e-09	TRUE
CGI_10000662	1.73572	6.12771	-1.8198	0.17735	0.28378	FALSE
CGI_10000663	48.0595	135.932	-1.5	1.26e-09	6.0033e-09	TRUE
CGI_10000664	5.45535	8.28855	-0.60345	0.50415	0.65723	FALSE
CGI_10000665	12.1364	35.3691	-1.5431	0.0013659	0.0034867	TRUE
CGI_10000667	0	0.308639	#NAME?	1	1	FALSE
CGI_10000668	0	0	NA	NA	NA	NA
CGI_10000669	6743.13	4307.62	0.64653	1.7285e-32	2.1288e-31	TRUE
CGI_10000670	18.2014	13.7271	0.40702	0.47049	0.62566	FALSE
CGI_10000671	0	0	NA	NA	NA	NA
CGI_10000672	1.40667	0	Inf	0.45738	0.61259	FALSE
CGI_10000673	93.4852	158.815	-0.76454	0.0001546	0.00045073	TRUE
CGI_10000674	0	0	NA	NA	NA	NA
CGI_10000675	61.6792	27.7959	1.1499	0.0010048	0.0026149	TRUE
CGI_10000676	23.5533	7.01187	1.7481	0.0052062	0.012045	TRUE
CGI_10000677	3.52943	1.52829	1.2075	0.50567	0.65819	FALSE
CGI_10000678	0.380661	0	Inf	0.98033	1	FALSE
CGI_10000679	0	0	NA	NA	NA	NA
CGI_10000680	6.51036	18.1624	-1.4801	0.033957	0.066861	FALSE
CGI_10000681	28.2737	67.2436	-1.2499	0.00046696	0.0012742	TRUE
CGI_10000682	133.292	157.011	-0.23627	0.20802	0.32467	FALSE
CGI_10000683	218.709	358.117	-0.71142	3.0395e-07	1.1854e-06	TRUE
CGI_10000684	465.088	623.26	-0.42233	0.19361	0.30552	FALSE
CGI_10000686	191.117	191.786	-0.0050381	0.98097	1	FALSE
CGI_10000687	131.601	135.929	-0.046679	0.78006	0.8994	FALSE
CGI_10000688	0.680718	0.294474	1.2089	0.95799	1	FALSE
CGI_10000689	28.2899	14.613	0.95303	0.071843	0.13017	FALSE
CGI_10000690	2851.34	4120.18	-0.53107	9.2584e-21	7.6819e-20	TRUE
CGI_10000691	155.958	186.584	-0.25866	0.13194	0.22067	FALSE
CGI_10000692	29.0961	146.665	-2.3336	1.8423e-09	8.643e-09	TRUE
CGI_10000693	10.3491	59.3916	-2.5208	2.5698e-09	1.1927e-08	TRUE
CGI_10000694	0	0	NA	NA	NA	NA
CGI_10000695	414.998	396.357	0.066304	0.65975	0.79729	FALSE
CGI_10000696	21.0724	41.1338	-0.96497	0.050992	0.096248	FALSE
CGI_10000697	2337.82	977.287	1.2583	6.2899e-48	1.1036e-46	TRUE
CGI_10000698	47.936	97.5036	-1.0243	0.00014146	0.00041448	TRUE
CGI_10000699	165.172	190.946	-0.2092	0.2223	0.34314	FALSE
CGI_10000700	1.03876	0	Inf	0.55317	0.7029	FALSE
CGI_10000701	1104.44	1325.88	-0.26364	0.022964	0.046939	TRUE
CGI_10000702	13.9594	2.16011	2.6921	0.0031224	0.0075191	TRUE
CGI_10000703	0.680718	0	Inf	0.74714	0.87247	FALSE
CGI_10000704	4.74241	0	Inf	0.020391	0.042166	TRUE
CGI_10000705	9.46543	73.9448	-2.9657	2.9701e-13	1.7651e-12	TRUE
CGI_10000706	2.55503	12.7754	-2.322	0.011962	0.025954	TRUE
CGI_10000707	145.605	126.592	0.20187	0.31981	0.46119	FALSE
CGI_10000708	0	0.967308	#NAME?	0.63463	0.77809	FALSE
CGI_10000709	0	0	NA	NA	NA	NA
CGI_10000710	0	0.294474	#NAME?	1	1	FALSE
CGI_10000711	0	0	NA	NA	NA	NA
CGI_10000712	6.41988	30.7395	-2.2595	8.2553e-05	0.0002494	TRUE
CGI_10000713	104.435	76.3449	0.45201	0.064813	0.11873	FALSE
CGI_10000714	0.680718	0.294474	1.2089	0.95799	1	FALSE
CGI_10000715	7.21334	0	Inf	0.0076161	0.017123	TRUE
CGI_10000717	4.56181	6.68869	-0.55212	0.62029	0.76527	FALSE
CGI_10000718	5.15206	2.17353	1.2451	0.34492	0.49044	FALSE
CGI_10000719	2.96145	3.7171	-0.32787	0.96588	1	FALSE
CGI_10000720	152.091	88.2776	0.78481	0.00016598	0.00048209	TRUE
CGI_10000721	0	0	NA	NA	NA	NA
CGI_10000730	1.11299	1.23419	-0.14912	1	1	FALSE
CGI_10000731	0	6.33792	#NAME?	0.034578	0.067961	FALSE
CGI_10000732	0	0.588947	#NAME?	0.82545	0.92753	FALSE
CGI_10000733	914.072	952.503	-0.059416	0.4558	0.61126	FALSE
CGI_10000734	1.084	3.88482	-1.8415	0.28857	0.42548	FALSE
CGI_10000735	22.3147	39.4914	-0.82354	0.049907	0.094306	FALSE
CGI_10000736	0	1.52903	#NAME?	0.38911	0.53962	FALSE
CGI_10000737	12.6142	7.64294	0.72285	0.34269	0.48783	FALSE
CGI_10000738	77.5055	86.7634	-0.16279	0.59615	0.74381	FALSE
CGI_10000739	13.6046	22.1558	-0.70359	0.19142	0.30255	FALSE
CGI_10000740	60.2502	116	-0.94509	0.00011192	0.00033241	TRUE
CGI_10000741	145.762	251.817	-0.78876	0.00017441	0.00050542	TRUE
CGI_10000742	0.380661	7.5867	-4.3169	0.035565	0.06968	FALSE
CGI_10000743	10.6428	25.0036	-1.2323	0.027057	0.054481	FALSE
CGI_10000744	92.1051	31.3837	1.5533	0.011593	0.025217	TRUE
CGI_10000745	526.178	335.578	0.6489	1.2013e-06	4.4446e-06	TRUE
CGI_10000746	3.5648	3.09945	0.20181	0.96844	1	FALSE
CGI_10000747	641.871	407.16	0.65669	1.4226e-05	4.698e-05	TRUE
CGI_10000748	372.02	643.335	-0.79019	3.4084e-13	2.0194e-12	TRUE
CGI_10000749	69.4987	149.857	-1.1085	6.1536e-07	2.334e-06	TRUE
CGI_10000750	46.1365	9.99836	2.2061	2.2354e-06	8.0681e-06	TRUE
CGI_10000751	253.641	125.952	1.0099	2.7207e-09	1.2597e-08	TRUE
CGI_10000752	14.6627	30.964	-1.0784	0.03087	0.06136	FALSE
CGI_10000753	8.87807	15.8447	-0.83568	0.22067	0.34098	FALSE
CGI_10000754	43.0196	106.763	-1.3113	1.5436e-06	5.6476e-06	TRUE
CGI_10000755	694.315	677.099	0.036223	0.67512	0.81082	FALSE
CGI_10000756	31.6027	1.22002	4.6951	6.1462e-10	2.9913e-09	TRUE
CGI_10000757	11.2171	18.694	-0.73687	0.2023	0.31709	FALSE
CGI_10000758	6.39727	91.0408	-3.831	4.4602e-21	3.7373e-20	TRUE
CGI_10000759	801.954	1027.29	-0.35725	2.6841e-05	8.5765e-05	TRUE
CGI_10000760	14.2853	31.9193	-1.1599	0.015267	0.032443	TRUE
CGI_10000761	311.943	258.565	0.27075	0.068208	0.1244	FALSE
CGI_10000762	333.967	333.886	0.00034991	0.98226	1	FALSE
CGI_10000763	39.0492	27.5465	0.50342	0.47615	0.63184	FALSE
CGI_10000764	26.386	2.48217	3.4101	1.6808e-06	6.1316e-06	TRUE
CGI_10000765	103.812	6.78675	3.9351	3.8924e-25	3.7932e-24	TRUE
CGI_10000766	1267.07	460.379	1.4606	3.7697e-60	8.2946e-59	TRUE
CGI_10000767	89.4424	57.8172	0.62946	0.09194	0.1614	FALSE
CGI_10000768	1397.37	755.712	0.8868	2.7416e-28	2.9764e-27	TRUE
CGI_10000769	63.8439	4.50173	3.826	1.8419e-15	1.2264e-14	TRUE
CGI_10000770	69.4416	14.6958	2.2404	3.14e-09	1.448e-08	TRUE
CGI_10000772	0	3.12668	#NAME?	0.10287	0.17817	FALSE
CGI_10000773	0	0	NA	NA	NA	NA
CGI_10000774	91.262	30.7802	1.568	1.7648e-07	7.0432e-07	TRUE
CGI_10000775	0.351668	1.59838	-2.1843	0.59794	0.74523	FALSE
CGI_10000776	853.779	778.607	0.13297	0.83602	0.93684	FALSE
CGI_10000778	42.2036	62.2668	-0.5611	0.10956	0.18792	FALSE
CGI_10000779	5.57133	19.535	-1.81	0.0069433	0.015716	TRUE
CGI_10000780	1.06138	3.39503	-1.6775	0.58863	0.73602	FALSE
CGI_10000781	0.680718	0	Inf	0.74714	0.87247	FALSE
CGI_10000782	1.36781	0	Inf	0.40932	0.56	FALSE
CGI_10000783	97.5471	164.295	-0.75212	0.003231	0.0077574	TRUE
CGI_10000785	40.9847	22.5386	0.86269	0.11796	0.20017	FALSE
CGI_10000786	3.66479	0	Inf	0.12734	0.21397	FALSE
CGI_10000787	3.24212	15.5792	-2.2646	0.0055515	0.01278	TRUE
CGI_10000788	255.918	137.417	0.89712	8.7125e-08	3.5742e-07	TRUE
CGI_10000789	1588.29	1680.84	-0.081708	0.21964	0.33963	FALSE
CGI_10000790	2011.17	1151.69	0.80427	2.5626e-30	2.9849e-29	TRUE
CGI_10000792	1.75834	7.74026	-2.1382	0.079499	0.14218	FALSE
CGI_10000793	346.417	461.359	-0.41338	0.00043547	0.0011934	TRUE
CGI_10000794	9.52316	6.81582	0.48255	0.69048	0.82569	FALSE
CGI_10000795	321.513	275.165	0.22458	0.32793	0.47085	FALSE
CGI_10000796	30.0317	12.3963	1.2766	0.010464	0.022942	TRUE
CGI_10000799	0	0	NA	NA	NA	NA
CGI_10000800	0	0	NA	NA	NA	NA
CGI_10000801	0	0	NA	NA	NA	NA
CGI_10000803	0	0	NA	NA	NA	NA
CGI_10000804	2.11001	1.17789	0.84104	0.83741	0.93803	FALSE
CGI_10000805	0	0	NA	NA	NA	NA
CGI_10000806	0.32905	2.13214	-2.6959	0.41295	0.5639	FALSE
CGI_10000807	25.2925	29.6738	-0.23048	0.57752	0.72507	FALSE
CGI_10000808	13.6982	8.39966	0.70558	0.31695	0.45779	FALSE
CGI_10000809	0	0	NA	NA	NA	NA
CGI_10000810	0	0	NA	NA	NA	NA
CGI_10000811	817.844	783.891	0.061173	0.45764	0.61281	FALSE
CGI_10000812	78.987	107.035	-0.4384	0.13363	0.22305	FALSE
CGI_10000813	8.88768	5.30021	0.74576	0.60782	0.75392	FALSE
CGI_10000814	1.69049	0	Inf	0.30244	0.4409	FALSE
CGI_10000815	0.380661	0	Inf	0.98033	1	FALSE
CGI_10000816	7.45227	54.1615	-2.8615	8.4082e-10	4.0503e-09	TRUE
CGI_10000817	13.4979	74.7324	-2.469	5.1429e-11	2.693e-10	TRUE
CGI_10000818	678.255	644.195	0.074331	0.4254	0.57782	FALSE
CGI_10000819	0	0	NA	NA	NA	NA
CGI_10000820	1.41305	3.70183	-1.3894	0.4366	0.58983	FALSE
CGI_10000821	291.79	161.102	0.85695	0.00016331	0.00047455	TRUE
CGI_10000822	1030.26	1014.11	0.022787	0.78979	0.90431	FALSE
CGI_10000823	0	0.925549	#NAME?	0.64334	0.78348	FALSE
CGI_10000824	0	0.883421	#NAME?	0.65255	0.79061	FALSE
CGI_10000825	6.04909	44.0074	-2.863	1.0396e-07	4.2333e-07	TRUE
CGI_10000826	1.06138	1.28974	-0.28115	1	1	FALSE
CGI_10000827	1.03876	6.05872	-2.5441	0.08614	0.15242	FALSE
CGI_10000828	0.380661	0	Inf	0.98033	1	FALSE
CGI_10000829	0	0	NA	NA	NA	NA
CGI_10000836	0	0.644872	#NAME?	0.81399	0.92405	FALSE
CGI_10000837	7.00699	14.7812	-1.0769	0.11755	0.19957	FALSE
CGI_10000838	52.8816	29.5907	0.83762	0.018983	0.03955	TRUE
CGI_10000839	2863.01	3218.62	-0.16891	0.0037425	0.0088845	TRUE
CGI_10000840	73.8835	140.712	-0.92942	4.2604e-05	0.00013305	TRUE
CGI_10000841	37.0709	57.9969	-0.64569	0.072387	0.13102	FALSE
CGI_10000842	0.761322	1.58422	-1.0572	0.77536	0.89538	FALSE
CGI_10000843	12.1138	22.8599	-0.91617	0.099357	0.17275	FALSE
CGI_10000844	53.8525	56.7671	-0.07604	0.8153	0.92531	FALSE
CGI_10000846	0	0	NA	NA	NA	NA
CGI_10000847	0.732329	0.588947	0.31435	1	1	FALSE
CGI_10000848	79.0582	137.542	-0.79888	0.0091858	0.02035	TRUE
CGI_10000850	163.871	202.428	-0.30485	0.072468	0.13114	FALSE
CGI_10000851	360.428	194.046	0.89331	1.9798e-05	6.4268e-05	TRUE
CGI_10000852	871.155	630.668	0.46605	2.9346e-07	1.1459e-06	TRUE
CGI_10000853	408.46	353.451	0.20869	0.092271	0.16185	FALSE
CGI_10000854	64613.7	212938	-1.7205	0	0	TRUE
CGI_10000855	8.66525	16.0143	-0.88605	0.20557	0.32146	FALSE
CGI_10000856	88.607	58.4214	0.60092	0.025307	0.051309	FALSE
CGI_10000858	3.60017	3.72942	-0.050888	1	1	FALSE
CGI_10000859	987.589	713.847	0.46829	8.439e-08	3.467e-07	TRUE
CGI_10000860	274.604	184.999	0.56983	0.00018012	0.00052105	TRUE
CGI_10000861	0.351668	0.308639	0.18829	1	1	FALSE
CGI_10000862	30.6246	28.9157	0.082839	0.93293	1	FALSE
CGI_10000863	8.66525	157.89	-4.1875	4.9519e-38	7.0082e-37	TRUE
CGI_10000864	433.018	393.444	0.13827	0.26102	0.39218	FALSE
CGI_10000865	820.08	1130.85	-0.46357	0.0011321	0.0029234	TRUE
CGI_10000866	419.275	223.596	0.907	8.2095e-12	4.5341e-11	TRUE
CGI_10000867	105.816	15.4671	2.7743	5.8625e-06	2.0184e-05	TRUE
CGI_10000868	0	0	NA	NA	NA	NA
CGI_10000869	557.44	891.746	-0.67782	2.4856e-13	1.4827e-12	TRUE
CGI_10000870	3348.51	3698.06	-0.14325	0.057539	0.10714	FALSE
CGI_10000871	457.876	335.852	0.44713	0.00016296	0.00047362	TRUE
CGI_10000872	0.351668	0.939715	-1.418	0.87244	0.96624	FALSE
CGI_10000873	0.32905	1.22002	-1.8905	0.73215	0.86191	FALSE
CGI_10000874	3.40996	7.22066	-1.0824	0.42945	0.58211	FALSE
CGI_10000875	3.03568	4.26318	-0.48991	0.79715	0.90984	FALSE
CGI_10000876	16.624	0.61691	4.7521	1.1665e-05	3.8863e-05	TRUE
CGI_10000877	25.0378	14.8386	0.75476	0.28753	0.42427	FALSE
CGI_10000879	617.58	566.398	0.12481	0.23016	0.35294	FALSE
CGI_10000880	57.5435	103.51	-0.84704	0.00087865	0.0023074	TRUE
CGI_10000881	1.06138	1.24799	-0.23366	1	1	FALSE
CGI_10000882	74.6384	93.231	-0.32089	0.17529	0.28126	FALSE
CGI_10000883	1.084	4.29151	-1.9851	0.24064	0.36592	FALSE
CGI_10000884	7.18121	5.24429	0.45348	0.70067	0.83416	FALSE
CGI_10000885	0	0	NA	NA	NA	NA
CGI_10000886	286.489	58.0717	2.3026	6.7951e-34	8.685e-33	TRUE
CGI_10000887	36.6934	19.9282	0.88071	0.044176	0.084751	FALSE
CGI_10000888	1.52264	1.23456	0.30258	1	1	FALSE
CGI_10000889	46.7073	65.4239	-0.48617	0.12434	0.20951	FALSE
CGI_10000890	733.862	607.743	0.27205	0.005075	0.011768	TRUE
CGI_10000891	117.097	207.861	-0.82792	7.4739e-06	2.5394e-05	TRUE
CGI_10000893	120.907	173.835	-0.52383	0.0063044	0.014368	TRUE
CGI_10000895	3.58104	9.92648	-1.4709	0.25924	0.38985	FALSE
CGI_10000897	27.0636	122.723	-2.181	1.2015e-14	7.6734e-14	TRUE
CGI_10000898	260.109	353.197	-0.44136	0.012371	0.026764	TRUE
CGI_10000899	6.76518	11.4287	-0.75646	0.34614	0.49189	FALSE
CGI_10000900	30.4182	23.5476	0.36936	0.54336	0.69412	FALSE
CGI_10000901	40.1811	51.7465	-0.36495	0.28528	0.42164	FALSE
CGI_10000903	79.0234	60.527	0.3847	0.21737	0.33686	FALSE
CGI_10000904	80.8463	83.9447	-0.054258	0.86685	0.9627	FALSE
CGI_10000905	4997.23	7207.68	-0.52841	5.6173e-25	5.4409e-24	TRUE
CGI_10000906	292.054	235.756	0.30894	0.032943	0.065054	FALSE
CGI_10000907	9.17175	82.0261	-3.1608	1.2557e-13	7.6217e-13	TRUE
CGI_10000908	0.351668	2.41208	-2.778	0.33812	0.48249	FALSE
CGI_10000909	22.7762	41.9748	-0.88199	0.15298	0.25048	FALSE
CGI_10000910	146.883	190.064	-0.37182	0.037965	0.073856	FALSE
CGI_10000911	0.703336	0	Inf	0.74325	0.86951	FALSE
CGI_10000912	61.8663	145.274	-1.2316	0.0023482	0.0057737	TRUE
CGI_10000913	0.380661	5.53913	-3.8631	0.03762	0.073278	FALSE
CGI_10000914	1.40667	8.73516	-2.6345	0.057835	0.1076	FALSE
CGI_10000915	11.772	83.7754	-2.8312	2.7686e-14	1.7346e-13	TRUE
CGI_10000916	0.380661	0	Inf	0.98033	1	FALSE
CGI_10000917	0	0	NA	NA	NA	NA
CGI_10000918	137.232	99.5359	0.46333	0.025338	0.051355	FALSE
CGI_10000919	0.732329	6.40838	-3.1294	0.040801	0.078807	FALSE
CGI_10000920	200.804	219.332	-0.12732	0.45423	0.60947	FALSE
CGI_10000922	2.37758	4.08093	-0.7794	0.67423	0.81	FALSE
CGI_10000923	1768.98	868.831	1.0258	3.0939e-42	4.825e-41	TRUE
CGI_10000930	0.380661	0	Inf	0.98033	1	FALSE
CGI_10000931	377.705	221.75	0.76833	2.2898e-08	9.8991e-08	TRUE
CGI_10000932	848.915	1158.17	-0.44816	5.534e-08	2.3162e-07	TRUE
CGI_10000933	87.5531	29.8986	1.5501	3.2631e-07	1.269e-06	TRUE
CGI_10000934	353.008	602.483	-0.77122	0.0016879	0.0042464	TRUE
CGI_10000935	1865.04	1473.36	0.34009	0.0013262	0.0033928	TRUE
CGI_10000936	9.59739	39.4624	-2.0398	2.197e-05	7.088e-05	TRUE
CGI_10000937	19.6884	17.4598	0.17331	0.80234	0.91464	FALSE
CGI_10000938	12.6304	15.5688	-0.30176	0.81125	0.92305	FALSE
CGI_10000940	0	0.911752	#NAME?	0.64631	0.78556	FALSE
CGI_10000941	1592.55	1463.58	0.12184	0.081842	0.14588	FALSE
CGI_10000942	91.3361	47.9433	0.92986	0.0016612	0.0041848	TRUE
CGI_10000943	0	0.939715	#NAME?	0.64034	0.78204	FALSE
CGI_10000944	0.32905	1.23382	-1.9068	0.73073	0.86085	FALSE
CGI_10000945	0	0	NA	NA	NA	NA
CGI_10000947	832.31	1020.21	-0.29367	0.0005365	0.0014513	TRUE
CGI_10000949	7.11684	13.9828	-0.97434	0.19141	0.30254	FALSE
CGI_10000950	0	0	NA	NA	NA	NA
CGI_10000951	65.2932	69.6693	-0.09359	0.76674	0.88947	FALSE
CGI_10000952	21.0086	2.41245	3.1224	0.0066224	0.015035	TRUE
CGI_10000953	149.554	282.793	-0.91908	1.0123e-08	4.503e-08	TRUE
CGI_10000954	1084.6	526.581	1.0424	2.1662e-19	1.7077e-18	TRUE
CGI_10000956	274.391	242.971	0.17545	0.22747	0.34946	FALSE
CGI_10000958	0.32905	1.90665	-2.5347	0.4944	0.64975	FALSE
CGI_10000959	4.89724	1.86489	1.3929	0.3273	0.47013	FALSE
CGI_10000960	378.305	833.913	-1.1403	3.7752e-29	4.226e-28	TRUE
CGI_10000961	321.75	720.213	-1.1625	1.3979e-26	1.4327e-25	TRUE
CGI_10000964	12.0622	37.6534	-1.6423	0.00057838	0.001559	TRUE
CGI_10000967	1.3162	14.9482	-3.5055	0.00061519	0.0016525	TRUE
CGI_10000968	755.492	803.014	-0.08801	0.48405	0.63913	FALSE
CGI_10000972	2.14538	2.16011	-0.0098724	1	1	FALSE
CGI_10000974	2.28397	3.71562	-0.70206	0.64609	0.78556	FALSE
CGI_10000975	1429.57	1024.5	0.48066	2.1785e-08	9.4323e-08	TRUE
CGI_10000976	0	0.322436	#NAME?	1	1	FALSE
CGI_10000977	0	0	NA	NA	NA	NA
CGI_10000978	369.504	371.327	-0.0071008	0.97978	1	FALSE
CGI_10000979	216.592	173.78	0.31771	0.057819	0.10758	FALSE
CGI_10000980	5486.4	1000.49	2.4552	0	0	TRUE
CGI_10000981	9.14276	7.93889	0.20369	0.85554	0.95344	FALSE
CGI_10000982	28.5833	245.312	-3.1014	8.3847e-42	1.2915e-40	TRUE
CGI_10000983	1858.16	14396	-2.9537	0	0	TRUE
CGI_10000985	316.271	3.09908	6.6732	1.7617e-107	7.0463e-106	TRUE
CGI_10000986	4.3455	1.22002	1.8326	0.31337	0.45343	FALSE
CGI_10000987	2.49704	0.883421	1.499	0.55704	0.70652	FALSE
CGI_10000988	0	1.17789	#NAME?	0.51166	0.66346	FALSE
CGI_10000989	0	0	NA	NA	NA	NA
CGI_10000990	461.628	841.462	-0.86617	8.0385e-19	6.206e-18	TRUE
CGI_10000991	105.028	54.4378	0.94809	0.00019212	0.00055392	TRUE
CGI_10000992	77.5413	44.0018	0.8174	0.039992	0.0774	FALSE
CGI_10000993	432.573	325.357	0.41092	0.0017549	0.004403	TRUE
CGI_10000994	2419.49	4639.29	-0.9392	4.9381e-61	1.1e-59	TRUE
CGI_10000995	584.518	534.533	0.12897	0.2161	0.33518	FALSE
CGI_10000997	0	0	NA	NA	NA	NA
CGI_10000998	55.544	47.6075	0.22244	0.5456	0.69611	FALSE
CGI_10000999	20.4759	11.5823	0.82201	0.16586	0.26849	FALSE
CGI_10001000	0.351668	2.48254	-2.8195	0.33234	0.47585	FALSE
CGI_10001001	12.8751	11.8506	0.11963	0.94933	1	FALSE
CGI_10001002	81.5427	31.4262	1.3756	1.0001e-05	3.3542e-05	TRUE
CGI_10001003	93.4942	57.4134	0.70349	0.036442	0.071217	FALSE
CGI_10001004	571.879	625.89	-0.1302	0.20441	0.31989	FALSE
CGI_10001005	833.607	1633.89	-0.97087	3.1697e-15	2.0835e-14	TRUE
CGI_10001007	0	1.17789	#NAME?	0.51166	0.66346	FALSE
CGI_10001008	2.7971	12.9991	-2.2164	0.015759	0.033423	TRUE
CGI_10001009	76.7283	1.48653	5.6897	1.601e-20	1.3174e-19	TRUE
CGI_10001010	3244.85	2944.57	0.1401	0.016195	0.034252	TRUE
CGI_10001011	14.3821	43.4289	-1.5944	0.00056383	0.0015221	TRUE
CGI_10001012	0	0.294474	#NAME?	1	1	FALSE
CGI_10001013	975.528	690.027	0.49953	1.4089e-08	6.1858e-08	TRUE
CGI_10001014	21.0922	25.1728	-0.25516	0.57729	0.72491	FALSE
CGI_10001015	0	39.9134	#NAME?	1.9717e-15	1.3117e-14	TRUE
CGI_10001016	3.16152	0.631076	2.3247	0.27979	0.41491	FALSE
CGI_10001017	504.686	311.629	0.69556	4.4813e-09	2.0408e-08	TRUE
CGI_10001018	12.1332	27.0933	-1.159	0.032433	0.064144	FALSE
CGI_10001019	3.8521	4.0388	-0.06828	1	1	FALSE
CGI_10001020	4.34874	4.3605	-0.0038956	1	1	FALSE
CGI_10001021	104580	10159.5	3.3637	0	0	TRUE
CGI_10001022	205.869	137.572	0.58154	0.00097615	0.0025462	TRUE
CGI_10001023	0.32905	1.20623	-1.8741	0.73359	0.86228	FALSE
CGI_10001024	0	0.925918	#NAME?	0.64326	0.78348	FALSE
CGI_10001025	58.5338	113.954	-0.96111	0.00011069	0.00032902	TRUE
CGI_10001026	45.9518	83.8336	-0.86741	0.00263	0.0064139	TRUE
CGI_10001027	0.351668	34.3862	-6.6115	3.3704e-12	1.9001e-11	TRUE
CGI_10001028	4.94859	0.294474	4.0708	0.37708	0.52782	FALSE
CGI_10001029	0	0	NA	NA	NA	NA
CGI_10001031	0	0	NA	NA	NA	NA
CGI_10001033	0	0	NA	NA	NA	NA
CGI_10001034	0	0	NA	NA	NA	NA
CGI_10001038	0	0	NA	NA	NA	NA
CGI_10001039	3.21313	37.5143	-3.5454	7.7597e-09	3.4802e-08	TRUE
CGI_10001040	4.80039	1.54283	1.6376	0.26175	0.39312	FALSE
CGI_10001041	4.43598	26.1394	-2.5589	0.00012774	0.00037664	TRUE
CGI_10001042	0.6581	4.99157	-2.9231	0.10988	0.18835	FALSE
CGI_10001043	0.680718	2.77702	-2.0284	0.40536	0.55629	FALSE
CGI_10001044	4.18115	2.48291	0.75187	0.64028	0.78204	FALSE
CGI_10001045	0	0	NA	NA	NA	NA
CGI_10001046	3.2905	0	Inf	0.30184	0.44037	FALSE
CGI_10001047	397.18	263.777	0.59047	5.0834e-06	1.7641e-05	TRUE
CGI_10001048	0	0	NA	NA	NA	NA
CGI_10001049	205.905	191.363	0.10566	0.54348	0.69417	FALSE
CGI_10001050	701.909	795.318	-0.18025	0.048779	0.092422	FALSE
CGI_10001051	1.03876	2.48217	-1.2567	0.61859	0.76372	FALSE
CGI_10001052	391.802	334.812	0.22677	0.071698	0.12998	FALSE
CGI_10001053	264.871	68.2986	1.9554	2.491e-25	2.4416e-24	TRUE
CGI_10001055	0.351668	0.61691	-0.81085	1	1	FALSE
CGI_10001056	393.069	484.309	-0.30115	0.0088267	0.019623	TRUE
CGI_10001057	1.49365	1.20623	0.30834	1	1	FALSE
CGI_10001058	6.24567	11.2322	-0.84672	0.2844	0.42061	FALSE
CGI_10001059	11.5592	19.6315	-0.76413	0.20436	0.31985	FALSE
CGI_10001060	0	0	NA	NA	NA	NA
CGI_10001061	5.51648	6.77369	-0.29619	0.83908	0.93968	FALSE
CGI_10001062	0	1.55699	#NAME?	0.38488	0.53566	FALSE
CGI_10001063	6.29405	8.75111	-0.47548	0.60469	0.75143	FALSE
CGI_10001064	24.2859	9.00167	1.4319	0.012678	0.027364	TRUE
CGI_10001065	80.2358	79.5565	0.012266	0.99449	1	FALSE
CGI_10001066	5069.16	3676.18	0.46354	1.4719e-17	1.0795e-16	TRUE
CGI_10001067	12.9041	27.4567	-1.0893	0.065193	0.11938	FALSE
CGI_10001068	2.22598	0	Inf	0.20643	0.32258	FALSE
CGI_10001069	11.0814	2.10344	2.3973	0.019519	0.040567	TRUE
CGI_10001070	5.60695	63.7895	-3.508	6.84e-14	4.2175e-13	TRUE
CGI_10001071	0	0	NA	NA	NA	NA
CGI_10001072	90.0464	65.8962	0.45047	0.080161	0.14325	FALSE
CGI_10001073	28.3284	12.6218	1.1663	0.02232	0.045758	TRUE
CGI_10001074	52.0559	54.4665	-0.065307	0.87943	0.96935	FALSE
CGI_10001075	39.5998	130.279	-1.718	2.0748e-11	1.1136e-10	TRUE
CGI_10001076	49.3788	168.988	-1.775	5.7253e-07	2.1767e-06	TRUE
CGI_10001077	1.99692	8.34411	-2.063	0.083715	0.14864	FALSE
CGI_10001078	107.942	157.945	-0.54916	0.0062964	0.014352	TRUE
CGI_10001089	67.9028	133.018	-0.97008	2.403e-05	7.7162e-05	TRUE
CGI_10001090	0	7.23662	#NAME?	0.0036222	0.0086243	TRUE
CGI_10001091	35.1606	65.2115	-0.89117	0.0054726	0.01261	TRUE
CGI_10001092	0	0	NA	NA	NA	NA
CGI_10001093	0	0	NA	NA	NA	NA
CGI_10001094	0	0.294474	#NAME?	1	1	FALSE
CGI_10001095	0	7.78275	#NAME?	0.0019232	0.004796	TRUE
CGI_10001097	3.04529	3.07186	-0.012533	1	1	FALSE
CGI_10001098	0.32905	1.22002	-1.8905	0.73215	0.86191	FALSE
CGI_10001099	2.80348	2.14557	0.38585	0.89402	0.98142	FALSE
CGI_10001100	71.8705	125.247	-0.8013	0.00054754	0.0014798	TRUE
CGI_10001102	451.022	180.974	1.3174	1.9349e-22	1.7043e-21	TRUE
CGI_10001103	0	0	NA	NA	NA	NA
CGI_10001104	0.380661	0	Inf	0.98033	1	FALSE
CGI_10001105	0	0.294474	#NAME?	1	1	FALSE
CGI_10001106	286.704	532.415	-0.89299	1.365e-05	4.5156e-05	TRUE
CGI_10001107	301.67	246.712	0.29015	0.42329	0.57557	FALSE
CGI_10001108	336.273	94.7608	1.8273	2.154e-28	2.3464e-27	TRUE
CGI_10001109	614.243	170.916	1.8455	5.7813e-49	1.0365e-47	TRUE
CGI_10001110	952.184	217.713	2.1288	2.9185e-21	2.4671e-20	TRUE
CGI_10001111	419.602	446.365	-0.089199	0.42689	0.57939	FALSE
CGI_10001112	109.379	59.2911	0.88345	0.0004264	0.0011704	TRUE
CGI_10001113	31.2285	36.9679	-0.24341	0.56889	0.71699	FALSE
CGI_10001114	374.524	440.461	-0.23395	0.044321	0.085001	FALSE
CGI_10001115	13.3883	21.1635	-0.66061	0.24138	0.36688	FALSE
CGI_10001116	749.583	278.813	1.4268	6.9929e-39	1.009e-37	TRUE
CGI_10001117	0	2.86054	#NAME?	0.13151	0.22009	FALSE
CGI_10001118	0	2.1452	#NAME?	0.23152	0.35456	FALSE
CGI_10001119	16.8209	13.9257	0.2725	0.653	0.791	FALSE
CGI_10001120	13.6107	9.50784	0.51755	0.64655	0.78567	FALSE
CGI_10001121	1.69686	0.925549	0.87449	0.78994	0.90441	FALSE
CGI_10001122	86.3097	72.6736	0.24809	0.36563	0.51461	FALSE
CGI_10001123	136.089	136.969	-0.0092941	0.98208	1	FALSE
CGI_10001124	71.2382	50.8326	0.4869	0.096607	0.16848	FALSE
CGI_10001125	8.39419	3.72979	1.1703	0.23666	0.36082	FALSE
CGI_10001126	9536.24	2135.32	2.159	5.1627e-66	1.2476e-64	TRUE
CGI_10001127	11726.9	1962.44	2.5791	4.4164e-72	1.1717e-70	TRUE
CGI_10001128	1.03876	11.3448	-3.4491	0.0029854	0.0072105	TRUE
CGI_10001129	696.802	382.449	0.86548	2.2672e-16	1.5707e-15	TRUE
CGI_10001130	180.699	322.858	-0.83731	1.4182e-08	6.2256e-08	TRUE
CGI_10001131	42.7839	104.475	-1.288	4.6309e-06	1.6142e-05	TRUE
CGI_10001132	48.0203	166.429	-1.7932	2.47e-14	1.5513e-13	TRUE
CGI_10001134	0	0.308639	#NAME?	1	1	FALSE
CGI_10001135	7.4169	5.87647	0.33587	0.76094	0.88381	FALSE
CGI_10001136	155.2	678.64	-2.1285	2.9318e-64	6.8995e-63	TRUE
CGI_10001137	0.380661	2.42625	-2.6721	0.33455	0.47818	FALSE
CGI_10001138	7.33281	43.9678	-2.584	3.4792e-05	0.00010977	TRUE
CGI_10001139	0.32905	4.92185	-3.9028	0.060115	0.11126	FALSE
CGI_10001142	0	0	NA	NA	NA	NA
CGI_10001150	52.9815	92.0585	-0.79706	0.07951	0.14219	FALSE
CGI_10001151	90.1875	85.2627	0.081013	0.7354	0.8637	FALSE
CGI_10001152	45.365	51.0039	-0.16903	0.62264	0.76744	FALSE
CGI_10001153	0	0	NA	NA	NA	NA
CGI_10001154	139.561	24.711	2.4977	9.4028e-14	5.7521e-13	TRUE
CGI_10001155	3.51319	3.9825	-0.1809	0.96293	1	FALSE
CGI_10001156	1.06138	0	Inf	0.5494	0.69954	FALSE
CGI_10001157	37.4025	76.0616	-1.024	0.0035364	0.0084328	TRUE
CGI_10001158	6.32304	1.52829	2.0487	0.12458	0.20984	FALSE
CGI_10001160	16.324	8.428	0.95373	0.15443	0.25249	FALSE
CGI_10001161	19.2689	14.0093	0.4599	0.49208	0.64729	FALSE
CGI_10001162	2010.29	2443.12	-0.28132	1.1324e-05	3.7782e-05	TRUE
CGI_10001163	217.474	91.1119	1.2551	1.4191e-10	7.2101e-10	TRUE
CGI_10001164	3.98083	2.13214	0.90076	0.60889	0.75489	FALSE
CGI_10001165	8069.42	9284.35	-0.20234	0.00082759	0.0021823	TRUE
CGI_10001166	2.85509	2.87433	-0.009692	1	1	FALSE
CGI_10001167	0	1.52866	#NAME?	0.38917	0.53962	FALSE
CGI_10001168	7.17483	8.45559	-0.23696	0.82617	0.92815	FALSE
CGI_10001169	1.79371	0.308639	2.539	0.48356	0.63878	FALSE
CGI_10001170	569.563	615.208	-0.11122	0.30545	0.44437	FALSE
CGI_10001171	0	0.603113	#NAME?	0.82247	0.92657	FALSE
CGI_10001172	0	0	NA	NA	NA	NA
CGI_10001173	0	0.308639	#NAME?	1	1	FALSE
CGI_10001174	113.264	234.674	-1.051	4.7485e-09	2.1604e-08	TRUE
CGI_10001175	459.465	546.464	-0.25017	0.019795	0.04107	TRUE
CGI_10001176	0.351668	0	Inf	0.98033	1	FALSE
CGI_10001177	29.9861	55.8408	-0.89703	0.014304	0.030619	TRUE
CGI_10001178	0	0.939715	#NAME?	0.64034	0.78204	FALSE
CGI_10001180	0.680718	0.308639	1.1411	0.95809	1	FALSE
CGI_10001182	30.0538	34.8503	-0.21362	0.57751	0.72507	FALSE
CGI_10001183	110.949	147.278	-0.40865	0.040469	0.078249	FALSE
CGI_10001184	1.69049	6.12771	-1.8579	0.1785	0.2853	FALSE
CGI_10001185	0.380661	1.83767	-2.2713	0.49613	0.65138	FALSE
CGI_10001186	90.5303	112.99	-0.31972	0.15138	0.24808	FALSE
CGI_10001187	193.504	423.881	-1.1313	8.7855e-11	4.527e-10	TRUE
CGI_10001188	3.18414	10.0957	-1.6648	0.16566	0.26827	FALSE
CGI_10001189	78.6194	186.71	-1.2478	9.2257e-10	4.433e-09	TRUE
CGI_10001190	252.711	353.272	-0.48329	0.00033947	0.00094515	TRUE
CGI_10001191	2.63563	8.41383	-1.6746	0.10873	0.18672	FALSE
CGI_10001192	40.3938	56.3731	-0.48087	0.16211	0.26332	FALSE
CGI_10001193	1.03876	2.1877	-1.0746	0.71329	0.84582	FALSE
CGI_10001194	15.1526	8.04927	0.91264	0.22766	0.34969	FALSE
CGI_10001195	5.03583	10.2097	-1.0196	0.24366	0.36973	FALSE
CGI_10001197	1.64525	0	Inf	0.40898	0.55964	FALSE
CGI_10001198	3.22937	0.911752	1.8245	0.38175	0.53259	FALSE
CGI_10001199	1728.01	1800.42	-0.059221	0.34375	0.489	FALSE
CGI_10001200	1583.68	1264.97	0.32418	7.1192e-06	2.4252e-05	TRUE
CGI_10001202	20.508	21.2045	-0.048182	0.94632	1	FALSE
CGI_10001203	9780.37	4415.63	1.1473	1.0096e-12	5.8405e-12	TRUE
CGI_10001204	48.9524	146.771	-1.5841	4.4452e-11	2.3374e-10	TRUE
CGI_10001206	0	0	NA	NA	NA	NA
CGI_10001210	33.6194	16.0698	1.0649	0.022368	0.045846	TRUE
CGI_10001211	0.98715	0	Inf	0.56211	0.71025	FALSE
CGI_10001212	1.09037	0.911383	0.25869	1	1	FALSE
CGI_10001213	0	0.61691	#NAME?	0.81961	0.92585	FALSE
CGI_10001214	0	0	NA	NA	NA	NA
CGI_10001215	46.6397	36.3789	0.35846	0.29073	0.42797	FALSE
CGI_10001216	0.380661	0	Inf	0.98033	1	FALSE
CGI_10001217	516.006	745.521	-0.53086	5.3789e-08	2.2529e-07	TRUE
CGI_10001218	0	2.08965	#NAME?	0.23698	0.36121	FALSE
CGI_10001219	0	8.90472	#NAME?	0.00070086	0.0018678	TRUE
CGI_10001220	0	1.28974	#NAME?	0.51618	0.66726	FALSE
CGI_10001221	51.9104	70.4535	-0.44065	0.13309	0.22228	FALSE
CGI_10001222	2698.4	2076.49	0.37795	1.0876e-09	5.2075e-09	TRUE
CGI_10001223	2566.05	2324.72	0.14249	0.019226	0.039999	TRUE
CGI_10001224	131.385	91.6722	0.51924	0.01585	0.033592	TRUE
CGI_10001225	24.0862	25.1405	-0.061811	0.97489	1	FALSE
CGI_10001226	640.574	220.997	1.5353	5.0318e-38	7.1143e-37	TRUE
CGI_10001227	470.015	379.095	0.31015	0.0085605	0.019088	TRUE
CGI_10001228	380.692	341.873	0.15516	0.28805	0.42481	FALSE
CGI_10001229	176.036	291.397	-0.72711	2.2898e-06	8.2529e-06	TRUE
CGI_10001230	62.9345	45.6325	0.46379	0.15535	0.25389	FALSE
CGI_10001232	0	1.55662	#NAME?	0.38494	0.53566	FALSE
CGI_10001233	36.2901	102.849	-1.5029	9.8403e-08	4.0151e-07	TRUE
CGI_10001234	21.1632	4.40262	2.2651	0.00098747	0.0025732	TRUE
CGI_10001235	77.5934	115.86	-0.57838	0.013124	0.02825	TRUE
CGI_10001236	165.962	104.521	0.66706	0.0009888	0.0025762	TRUE
CGI_10001238	689.078	431.14	0.67651	4.5109e-11	2.3711e-10	TRUE
CGI_10001239	5.90352	2.72072	1.1176	0.39209	0.54251	FALSE
CGI_10001240	0	0	NA	NA	NA	NA
CGI_10001241	0	0.644872	#NAME?	0.81399	0.92405	FALSE
CGI_10001242	0	0	NA	NA	NA	NA
CGI_10001243	3.25837	4.7962	-0.55774	0.65548	0.79336	FALSE
CGI_10001244	20.005	47.5367	-1.2487	0.0020473	0.0050826	TRUE
CGI_10001245	8.02951	49.4089	-2.6214	5.2393e-06	1.8142e-05	TRUE
CGI_10001246	13.0171	60.7366	-2.2222	7.0652e-08	2.9237e-07	TRUE
CGI_10001247	333.769	880.209	-1.399	6.6561e-18	4.9526e-17	TRUE
CGI_10001248	106.082	56.558	0.90738	0.0010345	0.0026859	TRUE
CGI_10001249	0	0	NA	NA	NA	NA
CGI_10001250	1010.47	762.226	0.40674	2.2563e-06	8.1385e-06	TRUE
CGI_10001251	30.7796	17.1218	0.84615	0.065137	0.11928	FALSE
CGI_10001252	5.97775	9.29836	-0.63737	0.49625	0.65144	FALSE
CGI_10001253	366.798	333.731	0.1363	0.28847	0.42536	FALSE
CGI_10001254	24.6344	7.65711	1.6858	0.0053052	0.012256	TRUE
CGI_10001255	30.8577	26.0407	0.24487	0.58807	0.73546	FALSE
CGI_10001256	0.380661	3.02973	-2.9926	0.2217	0.34234	FALSE
CGI_10001257	158.868	223.14	-0.49012	0.0037278	0.0088526	TRUE
CGI_10001258	100.515	127.613	-0.34436	0.10796	0.18568	FALSE
CGI_10001259	37.8608	8.41494	2.1697	0.0022201	0.0054771	TRUE
CGI_10001260	0	0	NA	NA	NA	NA
CGI_10001261	538.574	521.437	0.046652	0.6434	0.78352	FALSE
CGI_10001262	302.468	262.142	0.20643	0.35074	0.49739	FALSE
CGI_10001263	6426.48	2632.05	1.2878	3.8671e-54	7.6485e-53	TRUE
CGI_10001266	30.1094	38.9725	-0.37224	0.35497	0.50238	FALSE
CGI_10001267	74.0541	119.373	-0.68882	0.0085572	0.019083	TRUE
CGI_10001268	21.0858	16.044	0.39424	0.57118	0.7192	FALSE
CGI_10001269	917.51	979.44	-0.094233	0.26692	0.39949	FALSE
CGI_10001270	2786.52	683.339	2.0278	8.5717e-176	6.3045e-174	TRUE
CGI_10001271	107.393	110.855	-0.045766	0.85268	0.95096	FALSE
CGI_10001272	0.680718	1.20623	-0.82537	0.91319	0.99551	FALSE
CGI_10001274	61.1281	33.4178	0.87122	0.010647	0.023308	TRUE
CGI_10001277	194.2	402.231	-1.0505	3.4145e-14	2.1319e-13	TRUE
CGI_10001278	7.0586	16.4627	-1.2217	0.06714	0.12264	FALSE
CGI_10001279	57.0434	728.857	-3.6755	1.4281e-133	7.4268e-132	TRUE
CGI_10001280	24.6466	289.678	-3.555	2.1941e-49	3.9759e-48	TRUE
CGI_10001281	17.8855	21.0756	-0.23678	0.65771	0.79545	FALSE
CGI_10001282	0.351668	1.22002	-1.7946	0.72983	0.86011	FALSE
CGI_10001283	5.27764	34.7787	-2.7202	3.893e-05	0.00012217	TRUE
CGI_10001284	0.680718	0.644872	0.078043	1	1	FALSE
CGI_10001285	18.2591	11.8644	0.62198	0.44434	0.59863	FALSE
CGI_10001286	86.8295	93.1587	-0.10151	0.67174	0.80787	FALSE
CGI_10001287	1274.6	822.121	0.63262	4.731e-15	3.0753e-14	TRUE
CGI_10001288	12.9175	11.3858	0.18209	0.87475	0.96675	FALSE
CGI_10001292	37.3773	30.8808	0.27545	0.51465	0.66626	FALSE
CGI_10001293	142.183	36.3786	1.9666	1.0737e-13	6.5476e-13	TRUE
CGI_10001294	0	0	NA	NA	NA	NA
CGI_10001295	0.6581	0.322436	1.0293	0.95803	1	FALSE
CGI_10001296	0	0	NA	NA	NA	NA
CGI_10001297	20.9562	27.9211	-0.41398	0.39556	0.54607	FALSE
CGI_10001298	0	0	NA	NA	NA	NA
CGI_10001299	13.4173	13.0554	0.039447	0.98271	1	FALSE
CGI_10001300	6.90691	12.2021	-0.82101	0.30729	0.4461	FALSE
CGI_10001301	355.016	276.74	0.35935	0.0061704	0.014086	TRUE
CGI_10001302	293.316	249.133	0.23554	0.09864	0.17164	FALSE
CGI_10001303	85.6774	4.3329	4.3055	4.3124e-21	3.6177e-20	TRUE
CGI_10001304	1.7421	1.80897	-0.054343	1	1	FALSE
CGI_10001305	0	6.36736	#NAME?	0.0060106	0.013744	TRUE
CGI_10001306	113.384	80.6371	0.49171	0.037752	0.073501	FALSE
CGI_10001307	89.5422	46.4709	0.94624	0.003982	0.009412	TRUE
CGI_10001308	2.06477	3.72942	-0.85297	0.64644	0.78559	FALSE
CGI_10001309	398.63	220.011	0.85748	1.9081e-10	9.6406e-10	TRUE
CGI_10001310	1185.73	737.8	0.68448	1.9334e-16	1.3446e-15	TRUE
CGI_10001311	86.7886	60.5006	0.52056	0.05026	0.094921	FALSE
CGI_10001313	0	0	NA	NA	NA	NA
CGI_10001314	20.8854	25.3388	-0.27885	0.69397	0.82886	FALSE
CGI_10001315	36.2641	20.475	0.82468	0.093367	0.16353	FALSE
CGI_10001316	135.763	102.819	0.40098	0.062341	0.1148	FALSE
CGI_10001317	1443.66	1828.08	-0.3406	2.488e-05	7.9783e-05	TRUE
CGI_10001318	15.8273	12.1458	0.38196	0.57991	0.72737	FALSE
CGI_10001319	0	3.85544	#NAME?	0.24672	0.37373	FALSE
CGI_10001321	2.07752	0	Inf	0.21772	0.33727	FALSE
CGI_10001322	838.246	547.513	0.61448	7.695e-11	3.9779e-10	TRUE
CGI_10001323	34.3871	49.7005	-0.53139	0.13105	0.21941	FALSE
CGI_10001325	1222.55	523.577	1.2234	7.9779e-26	7.9635e-25	TRUE
CGI_10001326	0	0	NA	NA	NA	NA
CGI_10001327	0	0.308639	#NAME?	1	1	FALSE
CGI_10001328	0	0	NA	NA	NA	NA
CGI_10001329	10.0264	39.4072	-1.9747	4.5919e-05	0.00014285	TRUE
CGI_10001330	0	1.22039	#NAME?	0.50274	0.65621	FALSE
CGI_10001331	126.405	19.7884	2.6753	4.6691e-10	2.289e-09	TRUE
CGI_10001332	4.67779	11.9617	-1.3545	0.1025	0.17762	FALSE
CGI_10001333	3540.44	706.996	2.3242	5.2444e-253	6.106e-251	TRUE
CGI_10001334	230.296	219.48	0.069401	0.65905	0.79666	FALSE
CGI_10001336	5.99713	1.90702	1.6529	0.4307	0.58334	FALSE
CGI_10001337	58.8597	73.9354	-0.32898	0.23242	0.35575	FALSE
CGI_10001338	1396.91	2902.14	-1.0549	4.0209e-59	8.6747e-58	TRUE
CGI_10001339	307.015	61.3502	2.3232	8.3963e-37	1.152e-35	TRUE
CGI_10001341	747.755	1343.29	-0.84514	9.3456e-23	8.3208e-22	TRUE
CGI_10001342	2304.98	2189.32	0.074272	0.21565	0.3346	FALSE
CGI_10001343	1.7131	0.925549	0.88823	0.7897	0.90429	FALSE
CGI_10001344	1926.39	1402.24	0.45817	2.3778e-11	1.2722e-10	TRUE
CGI_10001345	294	507.195	-0.78673	6.0775e-11	3.1674e-10	TRUE
CGI_10001346	6.30042	0	Inf	0.0046728	0.010903	TRUE
CGI_10001347	482.9	620.231	-0.36108	0.00066661	0.0017821	TRUE
CGI_10001348	1631.83	1570.93	0.05487	0.41848	0.56995	FALSE
CGI_10001349	1.52264	0.631076	1.2707	0.7798	0.89915	FALSE
CGI_10001350	0	0.308639	#NAME?	1	1	FALSE
CGI_10001352	1.084	3.37939	-1.6404	0.39145	0.5418	FALSE
CGI_10001353	1.3162	0	Inf	0.45103	0.6058	FALSE
CGI_10001354	77.5233	95.4739	-0.30048	0.2252	0.34663	FALSE
CGI_10001355	0.703336	0.308639	1.1883	0.95824	1	FALSE
CGI_10001356	1.44204	0.603113	1.2576	0.78257	0.90066	FALSE
CGI_10001357	3653.98	4619.86	-0.33838	2.33e-05	7.4951e-05	TRUE
CGI_10001358	707.386	682.197	0.052309	0.53219	0.68347	FALSE
CGI_10001359	0	0.294474	#NAME?	1	1	FALSE
CGI_10001360	56.5273	45.508	0.31283	0.32824	0.47125	FALSE
CGI_10001361	41.6587	124.033	-1.574	0.00016619	0.00048262	TRUE
CGI_10001362	112.045	131.829	-0.23459	0.32402	0.46628	FALSE
CGI_10001363	0	0	NA	NA	NA	NA
CGI_10001364	4.20377	11.1066	-1.4017	0.1192	0.20184	FALSE
CGI_10001365	1283.67	524.213	1.292	4.276e-50	7.8524e-49	TRUE
CGI_10001366	6.03922	2.73526	1.1427	0.36856	0.51809	FALSE
CGI_10001367	151.535	99.3492	0.60907	0.032831	0.064845	FALSE
CGI_10001368	0	1.26215	#NAME?	0.49506	0.65015	FALSE
CGI_10001369	14.2302	70.0346	-2.2991	1.4697e-09	6.9615e-09	TRUE
CGI_10001370	0	0	NA	NA	NA	NA
CGI_10001372	704.503	688.487	0.033176	0.75793	0.8811	FALSE
CGI_10001373	660.957	652.862	0.017777	0.90736	0.99238	FALSE
CGI_10001375	103.541	194.198	-0.90733	1.4962e-06	5.4827e-06	TRUE
CGI_10001376	0.761322	1.7948	-1.2372	0.66712	0.8036	FALSE
CGI_10001377	154.497	589.695	-1.9324	1.6292e-49	2.9653e-48	TRUE
CGI_10001378	0	0	NA	NA	NA	NA
CGI_10001379	11.3369	4.96472	1.1912	0.32491	0.46732	FALSE
CGI_10001381	460.64	282.473	0.70553	1.1109e-08	4.9262e-08	TRUE
CGI_10001382	4110.03	1716.48	1.2597	8.4843e-77	2.4039e-75	TRUE
CGI_10001384	531.671	465.712	0.1911	0.18144	0.28916	FALSE
CGI_10001385	1.69686	22.606	-3.7358	6.5148e-06	2.2304e-05	TRUE
CGI_10001386	0.6581	0	Inf	0.75115	0.87491	FALSE
CGI_10001387	47.0976	42.0142	0.16478	0.67436	0.81007	FALSE
CGI_10001388	212.596	175.754	0.27455	0.094759	0.16569	FALSE
CGI_10001389	778.014	877.394	-0.17343	0.045304	0.086684	FALSE
CGI_10001390	0	0	NA	NA	NA	NA
CGI_10001391	1050.07	749.204	0.48705	1.1461e-08	5.0737e-08	TRUE
CGI_10001393	70.7706	48.0003	0.56011	0.062641	0.11523	FALSE
CGI_10001394	15.2591	15.6377	-0.035359	0.95187	1	FALSE
CGI_10001395	26.8633	13.1948	1.0257	0.086452	0.15287	FALSE
CGI_10001396	130.392	138.843	-0.090595	0.70442	0.8373	FALSE
CGI_10001397	118.792	292.407	-1.2995	6.3525e-11	3.3047e-10	TRUE
CGI_10001398	1712.75	2209.5	-0.36741	4.7939e-06	1.6686e-05	TRUE
CGI_10001399	11.5526	6.84415	0.75527	0.36479	0.51372	FALSE
CGI_10001400	149.481	63.6553	1.2316	9.5446e-08	3.8989e-07	TRUE
CGI_10001401	66.6308	94.6562	-0.50651	0.049823	0.09417	FALSE
CGI_10001402	2.92932	4.29041	-0.55055	0.69642	0.83087	FALSE
CGI_10001403	0.32905	0	Inf	0.98033	1	FALSE
CGI_10001404	112.052	131.009	-0.2255	0.26537	0.3976	FALSE
CGI_10001405	309.313	254.36	0.2822	0.049779	0.094107	FALSE
CGI_10001406	545.113	602.622	-0.1447	0.27343	0.40759	FALSE
CGI_10001408	1326.32	788.533	0.75019	1.2292e-20	1.0152e-19	TRUE
CGI_10001409	4.29713	6.85684	-0.67417	0.54289	0.6936	FALSE
CGI_10001410	710.386	614.245	0.20979	0.1162	0.19767	FALSE
CGI_10001411	151.049	107.814	0.48648	0.017947	0.037586	TRUE
CGI_10001412	0.709711	39.7424	-5.8073	3.358e-13	1.9903e-12	TRUE
CGI_10001413	0	0	NA	NA	NA	NA
CGI_10001414	0.732329	17.9086	-4.612	9.7184e-06	3.2631e-05	TRUE
CGI_10001415	11.6622	16.0709	-0.46262	0.4366	0.58983	FALSE
CGI_10001416	14.056	11.1629	0.33247	0.67024	0.80637	FALSE
CGI_10001417	1.00977	0.61691	0.71089	0.94244	1	FALSE
CGI_10001418	245.007	567.315	-1.2113	1.6106e-23	1.4774e-22	TRUE
CGI_10001419	1.09037	0.61691	0.82169	0.94306	1	FALSE
CGI_10001420	125.982	157.975	-0.32648	0.081533	0.1454	FALSE
CGI_10001421	1.39043	0.939715	0.56523	0.93039	1	FALSE
CGI_10001422	32.6154	45.8282	-0.49068	0.16609	0.26881	FALSE
CGI_10001423	0	0	NA	NA	NA	NA
CGI_10001424	0	0	NA	NA	NA	NA
CGI_10001426	4.21652	1.23456	1.7721	0.28599	0.42246	FALSE
CGI_10001427	30.2321	28.1463	0.10314	0.88938	0.97741	FALSE
CGI_10001428	0	0	NA	NA	NA	NA
CGI_10001429	0	0.61691	#NAME?	0.81961	0.92585	FALSE
CGI_10001430	1215.51	752.274	0.69223	5.8461e-17	4.1676e-16	TRUE
CGI_10001431	234.898	207	0.1824	0.25299	0.38182	FALSE
CGI_10001432	1917.57	5559.84	-1.5358	2.2894e-157	1.4762e-155	TRUE
CGI_10001433	133.892	157.876	-0.23772	0.22068	0.34098	FALSE
CGI_10001434	0	0	NA	NA	NA	NA
CGI_10001435	0	0	NA	NA	NA	NA
CGI_10001436	9.28798	6.53477	0.50723	0.53461	0.68581	FALSE
CGI_10001437	24.0957	22.6195	0.091207	0.84035	0.9407	FALSE
CGI_10001438	3.54218	0	Inf	0.059492	0.11027	FALSE
CGI_10001439	103.928	49.2945	1.0761	4.2603e-05	0.00013305	TRUE
CGI_10001440	658.06	463.284	0.50632	6.7861e-06	2.3183e-05	TRUE
CGI_10001441	747.261	703.048	0.087988	0.3802	0.53112	FALSE
CGI_10001442	0	0	NA	NA	NA	NA
CGI_10001443	13.5367	146.453	-3.4355	1.7735e-29	2.0009e-28	TRUE
CGI_10001444	2289.42	9839.96	-2.1037	1.4426e-265	1.796e-263	TRUE
CGI_10001445	28.2603	72.5295	-1.3598	4.0473e-05	0.00012672	TRUE
CGI_10001446	86.7752	91.1257	-0.070575	0.82307	0.92699	FALSE
CGI_10001447	283.905	349.02	-0.2979	0.021242	0.04375	TRUE
CGI_10001448	0.98715	0.911383	0.11521	1	1	FALSE
CGI_10001449	458.649	375.227	0.28963	0.013743	0.02949	TRUE
CGI_10001450	44.2975	59.8528	-0.43419	0.19205	0.30336	FALSE
CGI_10001451	155.336	167.598	-0.10962	0.52328	0.67463	FALSE
CGI_10001453	1.03239	0.603113	0.77548	0.94251	1	FALSE
CGI_10001454	14.4723	14.2198	0.025386	1	1	FALSE
CGI_10001455	2.23236	0	Inf	0.24946	0.37719	FALSE
CGI_10001456	65.2153	43.3186	0.59022	0.058488	0.10867	FALSE
CGI_10001457	207.44	198.684	0.062216	0.73285	0.86228	FALSE
CGI_10001458	0.732329	15.5677	-4.4099	5.3675e-05	0.00016563	TRUE
CGI_10001459	0	0	NA	NA	NA	NA
CGI_10001460	157.481	175.728	-0.15817	0.34635	0.49214	FALSE
CGI_10001461	11.1847	24.2629	-1.1172	0.039387	0.076331	FALSE
CGI_10001462	374.206	388.478	-0.053998	0.69588	0.83048	FALSE
CGI_10001463	1.36144	1.89323	-0.47572	0.9611	1	FALSE
CGI_10001464	209.399	322.105	-0.62128	1.8261e-05	5.9487e-05	TRUE
CGI_10001465	137.169	233.62	-0.76821	2.1219e-05	6.8571e-05	TRUE
CGI_10001466	179.757	88.2637	1.0262	2.8078e-07	1.0979e-06	TRUE
CGI_10001467	28.7961	18.6802	0.62436	0.192	0.30332	FALSE
CGI_10001468	193.329	326.157	-0.75451	2.5831e-07	1.014e-06	TRUE
CGI_10001469	1.06138	18.3414	-4.1111	8.2442e-05	0.00024912	TRUE
CGI_10001470	252.732	603.807	-1.2565	3.0307e-26	3.07e-25	TRUE
CGI_10001471	422.668	364.133	0.21506	0.086164	0.15246	FALSE
CGI_10001472	19.8273	26.2665	-0.40574	0.40871	0.55944	FALSE
CGI_10001473	499.32	388.068	0.36365	0.0062972	0.014353	TRUE
CGI_10001474	83.5431	245.225	-1.5535	4.3366e-14	2.6947e-13	TRUE
CGI_10001475	1.64525	8.11825	-2.3029	0.10418	0.18005	FALSE
CGI_10001476	5.46487	6.77258	-0.30952	0.83985	0.94037	FALSE
CGI_10001477	2.20336	0.911383	1.2736	0.66282	0.79992	FALSE
CGI_10001478	5631.03	5030.3	0.16276	0.001809	0.0045274	TRUE
CGI_10001480	1.84532	2.20187	-0.25486	0.97702	1	FALSE
CGI_10001481	39.9584	22.9837	0.79789	0.046257	0.088284	FALSE
CGI_10001482	475.018	51.6336	3.2016	1.1278e-82	3.4321e-81	TRUE
CGI_10001483	0.380661	0	Inf	0.98033	1	FALSE
CGI_10001484	0	0	NA	NA	NA	NA
CGI_10001485	0	1.58459	#NAME?	0.38081	0.53177	FALSE
CGI_10001486	62.2572	99.9873	-0.6835	0.0078233	0.017553	TRUE
CGI_10001487	0	0.308639	#NAME?	1	1	FALSE
CGI_10001488	99.7433	108.563	-0.12224	0.74592	0.87208	FALSE
CGI_10001489	27.9212	201.994	-2.8549	3.6385e-30	4.2073e-29	TRUE
CGI_10001490	450.03	618.006	-0.4576	5.0492e-05	0.0001564	TRUE
CGI_10001491	0	0	NA	NA	NA	NA
CGI_10001492	36.9326	313.419	-3.0851	1.4682e-52	2.811e-51	TRUE
CGI_10001493	11037.1	14232.6	-0.36683	2.9652e-15	1.954e-14	TRUE
CGI_10001494	0	2.39829	#NAME?	0.18245	0.29048	FALSE
CGI_10001495	0	0.308639	#NAME?	1	1	FALSE
CGI_10001496	0	0	NA	NA	NA	NA
CGI_10001497	0	0.603113	#NAME?	0.82247	0.92657	FALSE
CGI_10001498	0	0	NA	NA	NA	NA
CGI_10001499	5.97486	16.3251	-1.4501	0.046103	0.088036	FALSE
CGI_10001500	6.71994	1.19206	2.495	0.071172	0.12913	FALSE
CGI_10001501	3.20038	2.46838	0.37468	0.88713	0.97583	FALSE
CGI_10001502	0.703336	0	Inf	0.74325	0.86951	FALSE
CGI_10001503	5.28139	27.8086	-2.3965	0.00011628	0.0003446	TRUE
CGI_10001504	9.8812	65.9649	-2.7389	2.8771e-11	1.5314e-10	TRUE
CGI_10001505	316.871	2102.05	-2.7298	2.5378e-224	2.5972e-222	TRUE
CGI_10001507	557.455	263.173	1.0828	9.0119e-20	7.191e-19	TRUE
CGI_10001508	112.09	78.2932	0.5177	0.033619	0.06627	FALSE
CGI_10001509	0	0.322436	#NAME?	1	1	FALSE
CGI_10001510	0	0.322436	#NAME?	1	1	FALSE
CGI_10001511	0	0.322436	#NAME?	1	1	FALSE
CGI_10001512	9.54953	1.20586	2.9854	0.063561	0.11669	FALSE
CGI_10001513	65.5083	41.9024	0.64464	0.041043	0.079238	FALSE
CGI_10001514	17.3239	9.99805	0.79304	0.2075	0.32401	FALSE
CGI_10001515	0.380661	9.57719	-4.653	0.0017675	0.0044333	TRUE
CGI_10001516	69.9928	139.296	-0.99288	1.0071e-05	3.3764e-05	TRUE
CGI_10001517	2.02591	1.27595	0.667	0.79208	0.90576	FALSE
CGI_10001519	28.5378	33.1382	-0.21562	0.61204	0.75779	FALSE
CGI_10001520	157.846	99.9265	0.65958	0.0011457	0.0029562	TRUE
CGI_10001521	177.767	134.46	0.40282	0.028551	0.057184	FALSE
CGI_10001522	4751.63	4280.59	0.15061	0.0048985	0.011383	TRUE
CGI_10001523	7.89092	1.52829	2.3683	0.055392	0.10367	FALSE
CGI_10001524	10.4621	1.85147	2.4984	0.11785	0.20002	FALSE
CGI_10001525	2.41644	6.15604	-1.3491	0.29514	0.43295	FALSE
CGI_10001526	1.69686	2.22909	-0.39359	0.97935	1	FALSE
CGI_10001527	25.9702	78.8257	-1.6018	1.5178e-06	5.559e-06	TRUE
CGI_10001528	59.6627	107.171	-0.84501	0.0008743	0.0022968	TRUE
CGI_10001529	682.282	744.318	-0.12555	0.19223	0.30361	FALSE
CGI_10001530	11476	4473.18	1.3592	9.2943e-100	3.4444e-98	TRUE
CGI_10001531	19414.1	3789.72	2.3569	0	0	TRUE
CGI_10001532	95.2055	163.61	-0.78114	0.00010196	0.0003045	TRUE
CGI_10001533	540.331	437.279	0.30529	0.005882	0.013478	TRUE
CGI_10001534	0	0.322436	#NAME?	1	1	FALSE
CGI_10001535	46.878	167.711	-1.839	5.3989e-06	1.8675e-05	TRUE
CGI_10001537	0	0	NA	NA	NA	NA
CGI_10001538	10749.1	7424.22	0.5339	1.0351e-28	1.141e-27	TRUE
CGI_10001539	311.79	182.575	0.77208	2.222e-07	8.7738e-07	TRUE
CGI_10001540	4.56819	2.39829	0.92962	0.54198	0.69285	FALSE
CGI_10001541	24.7245	42.4213	-0.77885	0.049156	0.093056	FALSE
CGI_10001542	150.51	117.136	0.36168	0.0736	0.13294	FALSE
CGI_10001543	4.51658	0.308639	3.8712	0.062684	0.11529	FALSE
CGI_10001544	67.0474	171.49	-1.3549	5.4117e-10	2.6422e-09	TRUE
CGI_10001545	125.875	603.524	-2.2614	2.7114e-37	3.7687e-36	TRUE
CGI_10001546	13.2106	3.09871	2.092	0.017709	0.037141	TRUE
CGI_10001547	0.32905	0.322436	0.029294	1	1	FALSE
CGI_10001548	0	0	NA	NA	NA	NA
CGI_10001549	76.7356	312.276	-2.0249	2.7214e-30	3.1659e-29	TRUE
CGI_10001550	684.036	332.735	1.0397	1.1023e-17	8.1238e-17	TRUE
CGI_10001551	613.472	318.728	0.94467	6.4128e-17	4.5614e-16	TRUE
CGI_10001552	207.471	111.531	0.89547	1.1949e-06	4.4218e-06	TRUE
CGI_10001553	1008.78	47.5984	4.4056	1.4768e-98	5.4172e-97	TRUE
CGI_10001554	12688.9	8336.76	0.606	2.5303e-37	3.5205e-36	TRUE
CGI_10001555	2.4002	0.322436	2.8961	0.30104	0.43949	FALSE
CGI_10001556	2.14538	0.617279	1.7972	0.52749	0.67905	FALSE
CGI_10001557	0	0	NA	NA	NA	NA
CGI_10001558	281.84	177.351	0.66827	1.452e-05	4.7882e-05	TRUE
CGI_10001559	1960.18	1622.24	0.273	4.0142e-05	0.00012572	TRUE
CGI_10001560	0.380661	5.04787	-3.7291	0.056802	0.10594	FALSE
CGI_10001561	2.16799	0.939346	1.2066	0.66302	0.80003	FALSE
CGI_10001562	0.380661	1.89286	-2.314	0.49068	0.64581	FALSE
CGI_10001563	599.974	805.685	-0.42532	9.6208e-05	0.00028827	TRUE
CGI_10001565	0	0	NA	NA	NA	NA
CGI_10001567	701.081	716.37	-0.031123	0.7736	0.89399	FALSE
CGI_10001568	2533.36	2453.52	0.046202	0.88452	0.97381	FALSE
CGI_10001569	896.868	670.068	0.42059	0.062581	0.11514	FALSE
CGI_10001570	48.8269	4.5159	3.4346	6.2007e-11	3.2293e-10	TRUE
CGI_10001571	16327.4	24727.8	-0.59884	9.2778e-40	1.3697e-38	TRUE
CGI_10001572	24.6863	22.3392	0.14413	0.77306	0.89366	FALSE
CGI_10001573	4152.77	505.881	3.0372	1.2291e-66	2.9954e-65	TRUE
CGI_10001574	31.4511	18.4137	0.77233	0.09186	0.1613	FALSE
CGI_10001575	0	0	NA	NA	NA	NA
CGI_10001576	1.75834	0	Inf	0.41438	0.56521	FALSE
CGI_10001578	1.80008	2.13141	-0.24374	0.97919	1	FALSE
CGI_10001579	0	0.61691	#NAME?	0.81961	0.92585	FALSE
CGI_10001580	0.761322	1.20623	-0.66392	0.90962	0.99385	FALSE
CGI_10001581	43.3582	80.8895	-0.89965	0.0020348	0.0050532	TRUE
CGI_10001583	0.351668	1.47237	-2.0659	0.6265	0.771	FALSE
CGI_10001584	310.355	174.145	0.83363	4.1007e-08	1.7353e-07	TRUE
CGI_10001585	754.684	959.181	-0.34593	6.7404e-05	0.00020575	TRUE
CGI_10001586	6.96813	3.533	0.97988	0.5533	0.703	FALSE
CGI_10001587	32.6182	125.521	-1.9442	0.36553	0.51456	FALSE
CGI_10001588	1038.96	1642.65	-0.66088	9.3443e-19	7.2005e-18	TRUE
CGI_10001589	97.6724	149.655	-0.61562	0.011819	0.025666	TRUE
CGI_10001590	7.87817	63.9435	-3.0209	8.3699e-09	3.7475e-08	TRUE
CGI_10001591	1019.05	1007.73	0.016108	0.88062	0.97034	FALSE
CGI_10001592	63.9045	294.043	-2.202	3.3583e-32	4.1202e-31	TRUE
CGI_10001593	10.7686	29.1815	-1.4382	0.0063047	0.014368	TRUE
CGI_10001594	0.6581	1.82277	-1.4698	0.67259	0.80852	FALSE
CGI_10001595	40.9488	51.1718	-0.32153	0.35892	0.50709	FALSE
CGI_10001596	1.055	0	Inf	0.55046	0.70034	FALSE
CGI_10001597	3.86485	5.35719	-0.47106	0.73262	0.86228	FALSE
CGI_10001599	6.57472	23.7985	-1.8559	0.0024726	0.0060578	TRUE
CGI_10001600	1.41942	6.82887	-2.2663	0.089116	0.15705	FALSE
CGI_10001601	20.7758	9.01694	1.2042	0.04135	0.079786	FALSE
CGI_10001602	0	0.925549	#NAME?	0.64334	0.78348	FALSE
CGI_10001603	353.577	502.43	-0.5069	1.6921e-05	5.5308e-05	TRUE
CGI_10001604	1025.26	1181.4	-0.20451	0.013809	0.029617	TRUE
CGI_10001605	0	0.925549	#NAME?	0.64334	0.78348	FALSE
CGI_10001606	5.43911	73.3715	-3.7538	4.8508e-17	3.4727e-16	TRUE
CGI_10001607	12.498	148.213	-3.5679	4.6251e-31	5.5305e-30	TRUE
CGI_10001608	3.2905	5.54134	-0.75193	0.80955	0.92147	FALSE
CGI_10001609	119.512	60.0202	0.99364	0.57807	0.72551	FALSE
CGI_10001610	0	0.617279	#NAME?	0.81954	0.92585	FALSE
CGI_10001611	2.68401	5.73555	-1.0955	0.42791	0.58051	FALSE
CGI_10001612	425.176	791.656	-0.89681	4.7803e-19	3.7275e-18	TRUE
CGI_10001613	48.8309	52.281	-0.098491	0.86271	0.95901	FALSE
CGI_10001614	133.38	152.175	-0.19019	0.42588	0.57829	FALSE
CGI_10001615	829.451	911.029	-0.13534	0.10835	0.18619	FALSE
CGI_10001616	3.61641	23.6985	-2.7122	0.0061041	0.013944	TRUE
CGI_10001617	0	0	NA	NA	NA	NA
CGI_10001618	1212.02	1054.33	0.20108	0.0083331	0.018613	TRUE
CGI_10001619	224.686	222.32	0.015271	0.97446	1	FALSE
CGI_10001620	5.63595	5.28641	0.092368	0.98409	1	FALSE
CGI_10001621	1010.76	188.661	2.4216	2.4745e-110	1.0225e-108	TRUE
CGI_10001622	5520.94	1865.04	1.5657	1.888e-49	3.4277e-48	TRUE
CGI_10001623	11.8627	5.9186	1.0031	0.39731	0.54795	FALSE
CGI_10001624	2.32597	0.322436	2.8507	0.33331	0.47681	FALSE
CGI_10001625	2360.2	1803.2	0.38835	6.0895e-06	2.0925e-05	TRUE
CGI_10001626	2910.46	1897.41	0.61721	4.2757e-23	3.8546e-22	TRUE
CGI_10001627	69.2352	82.2896	-0.2492	0.3437	0.48897	FALSE
CGI_10001629	2.86146	0.294474	3.2805	0.2298	0.35249	FALSE
CGI_10001630	203.875	235.537	-0.20827	0.1694	0.27357	FALSE
CGI_10001631	90.8461	27.3319	1.7328	7.7433e-06	2.626e-05	TRUE
CGI_10001632	2616.87	3270.33	-0.32159	6.3548e-08	2.6401e-07	TRUE
CGI_10001633	895.601	1554.84	-0.79584	3.1499e-25	3.077e-24	TRUE
CGI_10001634	1039.96	927.231	0.16553	0.046319	0.088391	FALSE
CGI_10001635	282.15	372.641	-0.40132	0.0019477	0.0048495	TRUE
CGI_10001636	10379.8	16590.7	-0.6766	1.4487e-47	2.5203e-46	TRUE
CGI_10001637	6.79731	4.89463	0.47377	0.63828	0.78095	FALSE
CGI_10001638	28.4641	25.0595	0.18379	0.68286	0.81814	FALSE
CGI_10001639	2550.71	351.182	2.8606	1.0929e-279	1.4551e-277	TRUE
CGI_10001640	2829.22	3723.39	-0.39621	5.7174e-12	3.1852e-11	TRUE
CGI_10001641	1.77109	1.22039	0.53729	0.91982	1	FALSE
CGI_10001642	0.680718	0	Inf	0.74714	0.87247	FALSE
CGI_10001643	940.306	390.412	1.2681	6.6656e-38	9.3966e-37	TRUE
CGI_10001644	98.3695	153.447	-0.64146	0.0019222	0.0047941	TRUE
CGI_10001645	1.41305	1.8511	-0.38957	0.96087	1	FALSE
CGI_10001646	193.762	255.192	-0.3973	0.011199	0.024431	TRUE
CGI_10001647	119.988	151.018	-0.33183	0.17531	0.28128	FALSE
CGI_10001648	3939.92	2312.37	0.7688	7.4228e-40	1.0998e-38	TRUE
CGI_10001649	35.4247	27.5252	0.364	0.72024	0.85199	FALSE
CGI_10001650	709.627	489.841	0.53475	1.0968e-07	4.4584e-07	TRUE
CGI_10001651	8.24608	8.98898	-0.12445	0.91211	0.9948	FALSE
CGI_10001652	1.40667	2.15974	-0.61857	0.85127	0.94983	FALSE
CGI_10001653	1597.85	154.802	3.3676	5.4812e-37	7.5565e-36	TRUE
CGI_10001654	135.344	243.008	-0.84438	4.8384e-07	1.8515e-06	TRUE
CGI_10001655	0	0	NA	NA	NA	NA
CGI_10001656	0	0	NA	NA	NA	NA
CGI_10001657	0	1.61218	#NAME?	0.46827	0.62339	FALSE
CGI_10001658	1675.17	1722.74	-0.040401	0.58207	0.72944	FALSE
CGI_10001659	6748.62	9445.16	-0.48498	3.973e-23	3.5884e-22	TRUE
CGI_10001660	56.6337	0.603113	6.5531	1.3883e-20	1.1456e-19	TRUE
CGI_10001661	57.082	72.374	-0.34244	0.20763	0.32418	FALSE
CGI_10001662	34.4353	186.738	-2.4391	1.4585e-24	1.3953e-23	TRUE
CGI_10001663	3498.59	6168.24	-0.81809	3.344e-37	4.639e-36	TRUE
CGI_10001664	140.15	261.074	-0.89749	5.7047e-08	2.3838e-07	TRUE
CGI_10001665	761.096	122.742	2.6325	5.6839e-60	1.2478e-58	TRUE
CGI_10001666	3.17776	0.294474	3.4318	0.17905	0.286	FALSE
CGI_10001667	2065.3	16223.4	-2.9737	0	0	TRUE
CGI_10001669	0	0.308639	#NAME?	1	1	FALSE
CGI_10001670	30.1996	16.5771	0.86534	0.076849	0.13809	FALSE
CGI_10001672	0.32905	13.4642	-5.3547	8.035e-05	0.00024311	TRUE
CGI_10001673	23.7504	47.6112	-1.0033	0.011106	0.024246	TRUE
CGI_10001674	2.37758	0.911752	1.3828	0.56015	0.70905	FALSE
CGI_10001675	1.055	0.322436	1.7102	0.77011	0.89186	FALSE
CGI_10001682	0	0	NA	NA	NA	NA
CGI_10001685	0	0	NA	NA	NA	NA
CGI_10001688	0	0	NA	NA	NA	NA
CGI_10001690	0	0	NA	NA	NA	NA
CGI_10001691	0	0	NA	NA	NA	NA
CGI_10001692	0	0	NA	NA	NA	NA
CGI_10001696	0	0	NA	NA	NA	NA
CGI_10001699	1332.79	84.8807	3.9729	7.2984e-260	8.7819e-258	TRUE
CGI_10001701	17.3175	25.2982	-0.5468	0.29783	0.43597	FALSE
CGI_10001702	377.237	503.406	-0.41625	0.0033329	0.007982	TRUE
CGI_10001704	0	0.294474	#NAME?	1	1	FALSE
CGI_10001705	149.59	143.291	0.062067	0.7343	0.86266	FALSE
CGI_10001706	0	0	NA	NA	NA	NA
CGI_10001707	31.0641	70.2136	-1.1765	0.00039603	0.0010922	TRUE
CGI_10001708	0	0	NA	NA	NA	NA
CGI_10001710	667.746	740.503	-0.14921	0.1418	0.23458	FALSE
CGI_10001711	1296.69	189.637	2.7735	5.1449e-163	3.4489e-161	TRUE
CGI_10001712	3024.8	1330.16	1.1852	4.9127e-75	1.3546e-73	TRUE
CGI_10001713	114.607	153.419	-0.42078	0.034088	0.067088	FALSE
CGI_10001715	3.4552	6.94214	-1.0066	0.37118	0.52129	FALSE
CGI_10001716	1125.2	921.465	0.28818	0.00036766	0.0010186	TRUE
CGI_10001717	15.0463	11.7947	0.35127	0.58162	0.72903	FALSE
CGI_10001718	2611.41	2933.15	-0.16762	0.08876	0.1565	FALSE
CGI_10001719	0.709711	0.967308	-0.44674	1	1	FALSE
CGI_10001721	142.261	260.107	-0.87057	1.5758e-07	6.3117e-07	TRUE
CGI_10001722	0	0	NA	NA	NA	NA
CGI_10001725	0	0	NA	NA	NA	NA
CGI_10001726	0	0	NA	NA	NA	NA
CGI_10001729	0	0	NA	NA	NA	NA
CGI_10001730	0	0	NA	NA	NA	NA
CGI_10001731	0	0	NA	NA	NA	NA
CGI_10001732	0	0	NA	NA	NA	NA
CGI_10001734	250.188	276.957	-0.14665	0.40859	0.55932	FALSE
CGI_10001735	6.85853	8.09134	-0.23848	0.81559	0.92549	FALSE
CGI_10001736	0.761322	0.925918	-0.28238	1	1	FALSE
CGI_10001737	500.31	623.255	-0.317	0.0019044	0.0047528	TRUE
CGI_10001738	0	0	NA	NA	NA	NA
CGI_10001740	5.05207	6.97011	-0.46431	0.6359	0.7792	FALSE
CGI_10001741	8.75546	10.868	-0.31184	0.67573	0.8114	FALSE
CGI_10001742	0	3.68951	#NAME?	0.24638	0.37327	FALSE
CGI_10001743	0.380661	3.00066	-2.9787	0.26087	0.392	FALSE
CGI_10001744	6.79731	14.8912	-1.1314	0.16406	0.26609	FALSE
CGI_10001745	4.3455	4.25012	0.032019	1	1	FALSE
CGI_10001746	10.5622	13.7841	-0.3841	0.58738	0.73478	FALSE
CGI_10001747	0	0	NA	NA	NA	NA
CGI_10001748	0	0.644872	#NAME?	0.81399	0.92405	FALSE
CGI_10001749	3.18414	1.79517	0.82678	0.69236	0.82735	FALSE
CGI_10001752	0	0	NA	NA	NA	NA
CGI_10001753	0	0	NA	NA	NA	NA
CGI_10001755	0	0	NA	NA	NA	NA
CGI_10001757	0	0	NA	NA	NA	NA
CGI_10001761	15.4948	22.6914	-0.55037	0.32231	0.46423	FALSE
CGI_10001762	2.01954	7.62914	-1.9175	0.11487	0.19562	FALSE
CGI_10001763	18.6401	2.14631	3.1185	0.00016594	0.00048202	TRUE
CGI_10001768	8.41043	41.5923	-2.3061	3.8382e-06	1.3509e-05	TRUE
CGI_10001769	0	0	NA	NA	NA	NA
CGI_10001770	0.32905	0	Inf	0.98033	1	FALSE
CGI_10001771	0.380661	0.644872	-0.76051	1	1	FALSE
CGI_10001772	0.32905	0	Inf	0.98033	1	FALSE
CGI_10001773	10.7234	6.84378	0.6479	0.44442	0.59871	FALSE
CGI_10001774	15.5467	46.6125	-1.5841	0.0002383	0.00067885	TRUE
CGI_10001776	51.4721	136.396	-1.4059	5.8276e-09	2.6363e-08	TRUE
CGI_10001777	6.68806	18.0346	-1.4311	0.069479	0.1264	FALSE
CGI_10001778	3.55205	15.0343	-2.0815	0.011134	0.024302	TRUE
CGI_10001779	1.14198	0.294474	1.9553	0.76691	0.88949	FALSE
CGI_10001780	2.86146	7.06779	-1.3045	0.24855	0.37599	FALSE
CGI_10001781	1.055	0.308639	1.7733	0.77087	0.89219	FALSE
CGI_10001782	0	0	NA	NA	NA	NA
CGI_10001784	139.75	83.7914	0.73798	0.00085822	0.0022572	TRUE
CGI_10001785	20.666	257.874	-3.6413	1.173e-34	1.5312e-33	TRUE
CGI_10001786	113.986	37.2192	1.6147	0.0039177	0.0092721	TRUE
CGI_10001787	1.49365	1.8373	-0.29875	0.95933	1	FALSE
CGI_10001788	72.045	22.309	1.6913	7.9139e-07	2.9727e-06	TRUE
CGI_10001789	87.9012	63.5427	0.46816	0.15396	0.25182	FALSE
CGI_10001790	9.83972	18.8621	-0.9388	0.13803	0.22924	FALSE
CGI_10001791	2.56141	1.52903	0.74432	0.79212	0.90576	FALSE
CGI_10001792	42.9717	2.46875	4.1215	8.0019e-08	3.2935e-07	TRUE
CGI_10001793	826.531	1057.78	-0.35589	0.00039219	0.0010823	TRUE
CGI_10001794	3290.72	2720.83	0.27436	3.4046e-06	1.2049e-05	TRUE
CGI_10001795	147.89	206.245	-0.47984	0.0054942	0.012657	TRUE
CGI_10001796	11.3751	1.27595	3.1562	0.0036024	0.008581	TRUE
CGI_10001797	4548.97	4211.83	0.1111	0.036935	0.072065	FALSE
CGI_10001798	2639.66	1118.18	1.2392	7.5988e-65	1.8045e-63	TRUE
CGI_10001799	6.46163	6.10122	0.0828	1	1	FALSE
CGI_10001800	377.72	490.278	-0.37628	0.0009729	0.0025389	TRUE
CGI_10001801	91.3402	88.4155	0.046952	0.82459	0.92753	FALSE
CGI_10001802	52.1203	75.3065	-0.53093	0.066781	0.12203	FALSE
CGI_10001803	3090.8	1096.39	1.4952	8.9932e-113	3.8145e-111	TRUE
CGI_10001805	0	1.5432	#NAME?	0.46668	0.62177	FALSE
CGI_10001806	838.074	1416.04	-0.75671	1.9024e-07	7.571e-07	TRUE
CGI_10001807	8.17473	6.17057	0.40577	0.69698	0.83124	FALSE
CGI_10001808	3597.83	2487.32	0.53253	6.3791e-20	5.1266e-19	TRUE
CGI_10001809	0.732329	0.294474	1.3144	0.95834	1	FALSE
CGI_10001810	0.380661	0	Inf	0.98033	1	FALSE
CGI_10001811	13.1465	18.5789	-0.49899	0.62803	0.7725	FALSE
CGI_10001812	0	2.14557	#NAME?	0.23148	0.35452	FALSE
CGI_10001813	243.733	293.353	-0.26734	0.19837	0.31175	FALSE
CGI_10001814	1.40667	0.911752	0.62557	0.9303	1	FALSE
CGI_10001815	2.81972	0	Inf	0.11357	0.19374	FALSE
CGI_10001816	0	0.308639	#NAME?	1	1	FALSE
CGI_10001817	14.3238	21.8214	-0.60733	0.28275	0.4186	FALSE
CGI_10001818	1148.95	298.039	1.9467	9.3994e-88	3.044e-86	TRUE
CGI_10001819	2517.49	2399.82	0.06906	0.27512	0.40967	FALSE
CGI_10001820	2.42919	22.5222	-3.2128	3.4528e-05	0.00010901	TRUE
CGI_10001821	0	0	NA	NA	NA	NA
CGI_10001822	23.0306	183.386	-2.9933	1.1818e-31	1.4334e-30	TRUE
CGI_10001823	13.7142	113.394	-3.0476	1.4896e-20	1.2275e-19	TRUE
CGI_10001824	4.93261	17.7949	-1.851	0.011069	0.024171	TRUE
CGI_10001825	534.797	483.431	0.14568	0.20228	0.31709	FALSE
CGI_10001826	3030.2	1363	1.1526	9.3181e-72	2.4517e-70	TRUE
CGI_10001827	702.654	627.394	0.16344	0.088262	0.15577	FALSE
CGI_10001828	0	0.308639	#NAME?	1	1	FALSE
CGI_10001829	3758.1	3680.87	0.029959	0.5692	0.71718	FALSE
CGI_10001830	1.69686	18.0189	-3.4086	0.00058626	0.0015782	TRUE
CGI_10001831	0	0	NA	NA	NA	NA
CGI_10001832	93.6267	14.458	2.695	1.2346e-12	7.1049e-12	TRUE
CGI_10001833	0	0	NA	NA	NA	NA
CGI_10001834	117.161	118.68	-0.018583	0.97631	1	FALSE
CGI_10001835	194.552	165.096	0.23685	0.16066	0.2613	FALSE
CGI_10001836	73.8416	100.83	-0.44942	0.063354	0.11635	FALSE
CGI_10001837	245.772	80.3136	1.6136	4.6705e-18	3.4978e-17	TRUE
CGI_10001838	18.5146	9.11494	1.0224	0.11988	0.20285	FALSE
CGI_10001839	9.98119	0.308639	5.0152	0.0041127	0.0096889	TRUE
CGI_10001841	32.5447	2.49634	3.7045	2.3146e-08	9.999e-08	TRUE
CGI_10001842	198.686	31.9846	2.635	9.3401e-18	6.9032e-17	TRUE
CGI_10001843	249.634	237.943	0.069198	0.65692	0.7947	FALSE
CGI_10001845	598.415	866.056	-0.53332	3.3427e-05	0.0001057	TRUE
CGI_10001846	792.199	890.584	-0.16889	0.060002	0.11111	FALSE
CGI_10001847	18921.5	5271.69	1.8437	6.20940023870083e-317	9.86569999775727e-315	TRUE
CGI_10001848	15877.3	9903.84	0.6809	2.35e-48	4.164e-47	TRUE
CGI_10001849	60.9112	37.2456	0.70964	0.06722	0.12277	FALSE
CGI_10001850	5573.15	5309.64	0.069877	0.21587	0.33488	FALSE
CGI_10001851	5930.38	2623.43	1.1767	4.8208e-101	1.817e-99	TRUE
CGI_10001852	459.968	82.2661	2.4832	1.356e-57	2.8632e-56	TRUE
CGI_10001853	176.847	94.2045	0.90863	3.1766e-05	0.00010064	TRUE
CGI_10001854	7.3073	21.6093	-1.5642	0.014762	0.031504	TRUE
CGI_10001855	37.5782	49.5033	-0.39763	0.40357	0.5543	FALSE
CGI_10001856	18.9917	25.4924	-0.42469	0.41717	0.56826	FALSE
CGI_10001857	25.9636	19.6192	0.40423	0.4133	0.56423	FALSE
CGI_10001858	331.512	449.659	-0.43977	0.00031973	0.00089373	TRUE
CGI_10001859	48.1653	159.809	-1.7303	7.5083e-08	3.0993e-07	TRUE
CGI_10001861	0.351668	0.322436	0.1252	1	1	FALSE
CGI_10001862	0	0.883421	#NAME?	0.65255	0.79061	FALSE
CGI_10001863	6381.54	4420.63	0.52965	1.8099e-24	1.7241e-23	TRUE
CGI_10001864	0	0	NA	NA	NA	NA
CGI_10001865	0.32905	0	Inf	0.98033	1	FALSE
CGI_10001866	0	2.24326	#NAME?	0.27687	0.41166	FALSE
CGI_10001867	0	0.294474	#NAME?	1	1	FALSE
CGI_10001868	686.086	783.208	-0.19101	0.033551	0.066159	FALSE
CGI_10001869	625.749	851.338	-0.44415	2.0863e-06	7.5517e-06	TRUE
CGI_10001870	216.988	171.014	0.3435	0.093183	0.16326	FALSE
CGI_10001871	27.9928	14.5572	0.94332	0.061523	0.11347	FALSE
CGI_10001872	255.915	192.884	0.40793	0.015068	0.032071	TRUE
CGI_10001873	0	2.22909	#NAME?	0.2817	0.41732	FALSE
CGI_10001874	10.0945	17.1646	-0.76586	0.24272	0.36851	FALSE
CGI_10001875	494.273	676.312	-0.45238	6.9956e-06	2.3859e-05	TRUE
CGI_10001876	62.0917	68.7866	-0.14773	0.57267	0.72058	FALSE
CGI_10001877	68.09	34.9184	0.96345	0.0063334	0.014431	TRUE
CGI_10001878	48.3814	68.0291	-0.4917	0.085777	0.15184	FALSE
CGI_10001879	0.351668	0	Inf	0.98033	1	FALSE
CGI_10001880	0	0	NA	NA	NA	NA
CGI_10001881	2.19699	7.02566	-1.6771	0.15053	0.24705	FALSE
CGI_10001882	13.3498	23.6456	-0.82476	0.1435	0.23687	FALSE
CGI_10001883	0.709711	3.40809	-2.2637	0.28199	0.41767	FALSE
CGI_10001884	0.351668	0.322436	0.1252	1	1	FALSE
CGI_10001885	0.32905	1.17789	-1.8398	0.73659	0.86485	FALSE
CGI_10001886	0	0.897587	#NAME?	0.6494	0.78783	FALSE
CGI_10001887	2.08739	0.308639	2.7577	0.38347	0.53442	FALSE
CGI_10001888	279.563	184.25	0.60151	5.9126e-05	0.00018162	TRUE
CGI_10001889	90.3531	3.09945	4.8655	6.5929e-27	6.8373e-26	TRUE
CGI_10001890	1.38405	19.3098	-3.8024	3.0822e-05	9.7879e-05	TRUE
CGI_10001891	6.06822	11.022	-0.86104	0.29014	0.42732	FALSE
CGI_10001894	0	0	NA	NA	NA	NA
CGI_10001897	0	0	NA	NA	NA	NA
CGI_10001899	0	0	NA	NA	NA	NA
CGI_10001900	0	0	NA	NA	NA	NA
CGI_10001908	0	0	NA	NA	NA	NA
CGI_10001909	0	0	NA	NA	NA	NA
CGI_10001910	44.6295	51.8017	-0.215	0.51433	0.66591	FALSE
CGI_10001911	983.62	931.039	0.079259	0.35658	0.5044	FALSE
CGI_10001912	0.703336	1.20586	-0.77777	0.91219	0.9948	FALSE
CGI_10001913	70.5126	69.9373	0.01182	1	1	FALSE
CGI_10001915	0	0	NA	NA	NA	NA
CGI_10001918	0	0	NA	NA	NA	NA
CGI_10001919	0	0	NA	NA	NA	NA
CGI_10001922	0	0	NA	NA	NA	NA
CGI_10001928	1989.52	1743.89	0.19011	0.0039835	0.0094146	TRUE
CGI_10001929	2.78723	4.88009	-0.80807	0.56917	0.71718	FALSE
CGI_10001930	1280.43	1716.83	-0.42312	2.4717e-05	7.9296e-05	TRUE
CGI_10001931	12053	4846.23	1.3145	1.0866e-155	6.868e-154	TRUE
CGI_10001932	0	29.2526	#NAME?	1.8704e-11	1.008e-10	TRUE
CGI_10001933	167.442	226.82	-0.43789	0.07677	0.13798	FALSE
CGI_10001934	470.043	387.879	0.27719	0.014547	0.031083	TRUE
CGI_10001936	9794.38	590.26	4.0525	0	0	TRUE
CGI_10001937	289.767	496.299	-0.77632	1.3557e-06	4.9875e-06	TRUE
CGI_10001938	27.9604	81.8591	-1.5498	0.00014291	0.00041859	TRUE
CGI_10001942	18.6725	15.9878	0.22395	0.71715	0.84928	FALSE
CGI_10001943	143.235	68.6468	1.0611	2.3666e-06	8.5168e-06	TRUE
CGI_10001970	52.0618	64.6471	-0.31236	0.27443	0.40879	FALSE
CGI_10001972	70.1513	73.2139	-0.061648	0.86969	0.96469	FALSE
CGI_10001974	9.02015	7.6709	0.23375	0.86198	0.95858	FALSE
CGI_10001975	195.323	86.5266	1.1746	2.0989e-09	9.797e-09	TRUE
CGI_10001976	108.738	234.883	-1.1111	7.9693e-10	3.844e-09	TRUE
CGI_10001977	108.38	39.1967	1.4673	5.0143e-08	2.1061e-07	TRUE
CGI_10001978	290.543	379.334	-0.38472	0.0028348	0.0068732	TRUE
CGI_10001979	30.9319	18.8461	0.71483	0.1289	0.21626	FALSE
CGI_10001980	2.52604	0.911752	1.4702	0.55513	0.70449	FALSE
CGI_10001981	6.25868	5.23012	0.25901	0.83534	0.93619	FALSE
CGI_10001984	0.6581	0.294474	1.1602	0.95783	1	FALSE
CGI_10001985	93.4654	275.509	-1.5596	1.1743e-18	9.0149e-18	TRUE
CGI_10001986	0	0.588947	#NAME?	0.82545	0.92753	FALSE
CGI_10001987	50.3042	45.7865	0.13576	0.67328	0.80919	FALSE
CGI_10001988	0	1.28974	#NAME?	0.51618	0.66726	FALSE
CGI_10002008	0.703336	2.57949	-1.8748	0.61864	0.76372	FALSE
CGI_10002009	26396.5	13956.8	0.91938	4.5281e-91	1.5302e-89	TRUE
CGI_10002010	438.729	216.403	1.0196	1.5263e-06	5.5865e-06	TRUE
CGI_10002011	54.9468	185.027	-1.7516	1.2694e-15	8.5175e-15	TRUE
CGI_10002012	487.943	1314.09	-1.4293	8.3469e-59	1.7927e-57	TRUE
CGI_10002013	1.11299	6.30965	-2.5031	0.1083	0.18613	FALSE
CGI_10002014	11.7366	41.8901	-1.8356	7.25e-05	0.00022054	TRUE
CGI_10002015	20.1279	69.5992	-1.7899	5.8304e-07	2.2152e-06	TRUE
CGI_10002016	21.7728	54.2308	-1.3166	0.00063149	0.0016944	TRUE
CGI_10002017	340.09	204.402	0.73451	2.603e-07	1.0213e-06	TRUE
CGI_10002018	39.5647	46.7146	-0.23966	0.47521	0.63085	FALSE
CGI_10002019	0.680718	0.644872	0.078043	1	1	FALSE
CGI_10002020	0	6.18326	#NAME?	0.0074104	0.016687	TRUE
CGI_10002021	0	0	NA	NA	NA	NA
CGI_10002022	0	0	NA	NA	NA	NA
CGI_10002023	0.732329	4.3754	-2.5789	0.15899	0.25895	FALSE
CGI_10002024	0	0	NA	NA	NA	NA
CGI_10002025	34.2938	30.9334	0.14878	0.81581	0.92566	FALSE
CGI_10002026	83.6716	88.5179	-0.081232	0.69954	0.83326	FALSE
CGI_10002027	1193.82	1367.77	-0.19623	0.0089656	0.019907	TRUE
CGI_10002028	245.508	334.922	-0.44805	0.0012089	0.0031092	TRUE
CGI_10002029	239.639	402.505	-0.74814	1.1326e-08	5.0178e-08	TRUE
CGI_10002030	295.726	298.143	-0.011746	0.91019	0.99395	FALSE
CGI_10002031	4.31974	0	Inf	0.030466	0.060646	FALSE
CGI_10002032	12.1817	5.24466	1.2158	0.14634	0.24101	FALSE
CGI_10002033	0.351668	0	Inf	0.98033	1	FALSE
CGI_10002034	427.508	135.58	1.6568	1.475e-30	1.7391e-29	TRUE
CGI_10002035	150.95	187.44	-0.31236	0.081275	0.14501	FALSE
CGI_10002036	225.609	128.324	0.81403	2.0979e-06	7.5889e-06	TRUE
CGI_10002037	1725.61	639.421	1.4323	1.7836e-73	4.8435e-72	TRUE
CGI_10002038	5677.35	1965.81	1.5301	8.1325e-159	5.2674e-157	TRUE
CGI_10002039	7.38791	10.4628	-0.50203	0.55642	0.70585	FALSE
CGI_10002040	1259	410.212	1.6178	4.3565e-71	1.1338e-69	TRUE
CGI_10002041	1915.18	837.59	1.1932	6.3074e-58	1.3406e-56	TRUE
CGI_10002042	0	0	NA	NA	NA	NA
CGI_10002043	0.761322	5.3979	-2.8258	0.21381	0.3322	FALSE
CGI_10002044	0.761322	0	Inf	0.73377	0.86228	FALSE
CGI_10002046	12.5913	8.62405	0.54599	0.4983	0.65273	FALSE
CGI_10002048	718.691	1118.32	-0.63789	4.7095e-14	2.9201e-13	TRUE
CGI_10002049	166.856	235.327	-0.49606	0.0025025	0.0061259	TRUE
CGI_10002053	0	0	NA	NA	NA	NA
CGI_10002056	0	0	NA	NA	NA	NA
CGI_10002058	0	0	NA	NA	NA	NA
CGI_10002059	0	0	NA	NA	NA	NA
CGI_10002063	0	0	NA	NA	NA	NA
CGI_10002065	818.17	943.133	-0.20506	0.017882	0.037463	TRUE
CGI_10002066	33.3156	55.8576	-0.74555	0.026234	0.052987	FALSE
CGI_10002067	25.2859	34.3746	-0.44301	0.34456	0.49005	FALSE
CGI_10002068	0	5.21743	#NAME?	0.016685	0.03518	TRUE
CGI_10002069	5.23267	25.1434	-2.2646	0.00048753	0.001326	TRUE
CGI_10002070	676.247	37.2027	4.1841	1.5367e-144	8.751e-143	TRUE
CGI_10002071	19.7206	15.2863	0.36747	0.54821	0.69847	FALSE
CGI_10002073	0	0	NA	NA	NA	NA
CGI_10002074	0.98715	2.846	-1.5276	0.56111	0.70976	FALSE
CGI_10002078	0	0	NA	NA	NA	NA
CGI_10002080	0	0	NA	NA	NA	NA
CGI_10002081	0	0	NA	NA	NA	NA
CGI_10002082	0	0	NA	NA	NA	NA
CGI_10002089	0	0	NA	NA	NA	NA
CGI_10002090	0	0	NA	NA	NA	NA
CGI_10002091	0	0	NA	NA	NA	NA
CGI_10002094	0	0	NA	NA	NA	NA
CGI_10002096	0	0	NA	NA	NA	NA
CGI_10002097	279.346	219.55	0.3475	0.016569	0.034953	TRUE
CGI_10002098	545.357	428.301	0.34857	0.0014826	0.0037642	TRUE
CGI_10002099	0.761322	0	Inf	0.73377	0.86228	FALSE
CGI_10002100	2.89046	25.0915	-3.1178	0.0019773	0.0049185	TRUE
CGI_10002101	13.2947	192.584	-3.8566	4.4449e-43	7.0778e-42	TRUE
CGI_10002102	1519.28	6267.69	-2.0445	2.1991e-268	2.7738e-266	TRUE
CGI_10002103	66.8773	349.241	-2.3846	6.3022e-42	9.765e-41	TRUE
CGI_10002104	575.611	751.219	-0.38414	7.6265e-05	0.00023135	TRUE
CGI_10002105	11.9851	6.71665	0.83543	0.29887	0.43709	FALSE
CGI_10002106	0.680718	9.27224	-3.7678	0.18352	0.29181	FALSE
CGI_10002107	864.9	795.25	0.12112	0.16656	0.26948	FALSE
CGI_10002108	474.421	980.634	-1.0475	1.4093e-28	1.5463e-27	TRUE
CGI_10002109	32.7575	54.1012	-0.72384	0.035795	0.070085	FALSE
CGI_10002110	1349.43	972.635	0.47238	0.00068612	0.0018309	TRUE
CGI_10002111	639.447	744.008	-0.21849	0.035981	0.070415	FALSE
CGI_10002112	619.028	534.159	0.21274	0.67895	0.81434	FALSE
CGI_10002113	1.69686	0.322436	2.3958	0.48992	0.64506	FALSE
CGI_10002114	1450.71	1090.64	0.41159	5.9421e-08	2.4777e-07	TRUE
CGI_10002115	126.349	103.49	0.28792	0.17648	0.28287	FALSE
CGI_10002116	27.2213	66.3036	-1.2844	0.00012325	0.00036399	TRUE
CGI_10002117	0	0.967308	#NAME?	0.63463	0.77809	FALSE
CGI_10002118	9.32046	2.90193	1.6834	0.24806	0.37542	FALSE
CGI_10002119	26.6797	61.3397	-1.2011	0.0006631	0.0017737	TRUE
CGI_10002120	0.32905	1.79517	-2.4477	0.50583	0.65829	FALSE
CGI_10002140	0	0	NA	NA	NA	NA
CGI_10002141	0	0	NA	NA	NA	NA
CGI_10002142	13.653	34.778	-1.349	0.0051122	0.011849	TRUE
CGI_10002143	341.03	651.727	-0.93437	1.4458e-17	1.0607e-16	TRUE
CGI_10002144	0.380661	0	Inf	0.98033	1	FALSE
CGI_10002145	3.77787	10.3354	-1.4519	0.13721	0.22818	FALSE
CGI_10002146	0.732329	0.939715	-0.35973	1	1	FALSE
CGI_10002147	25.0147	44.4387	-0.82904	0.035247	0.069114	FALSE
CGI_10002148	2.46805	1.20586	1.0333	0.67781	0.81337	FALSE
CGI_10002149	2.02591	1.20623	0.74807	0.79266	0.90584	FALSE
CGI_10002150	29.07	107.352	-1.8847	1.0843e-10	5.5555e-10	TRUE
CGI_10002151	7.49751	16.5179	-1.1395	0.099016	0.17222	FALSE
CGI_10002152	5.69393	0.588947	3.2732	0.053755	0.10098	FALSE
CGI_10002153	2.08739	12.4675	-2.5784	0.0082972	0.018539	TRUE
CGI_10002154	13.5631	15.3251	-0.17621	0.93185	1	FALSE
CGI_10002155	0	0.939715	#NAME?	0.64034	0.78204	FALSE
CGI_10002156	5.11006	3.42226	0.57839	0.70282	0.83602	FALSE
CGI_10002158	4.3035	6.8997	-0.68102	0.54181	0.69269	FALSE
CGI_10002159	0.98715	0.631076	0.64546	0.94237	1	FALSE
CGI_10002160	1687.61	1377.26	0.29318	2.7405e-05	8.7481e-05	TRUE
CGI_10002161	1046.18	554.293	0.91642	1.8637e-24	1.7729e-23	TRUE
CGI_10002162	86.9554	17.3334	2.3267	1.0355e-11	5.6917e-11	TRUE
CGI_10002163	0	0.322436	#NAME?	1	1	FALSE
CGI_10002164	0.732329	2.41208	-1.7197	0.48148	0.63679	FALSE
CGI_10002165	0	1.82277	#NAME?	0.30216	0.44063	FALSE
CGI_10002166	0	0.308639	#NAME?	1	1	FALSE
CGI_10002167	3.55205	12.3255	-1.7949	0.041925	0.080841	FALSE
CGI_10002168	1528.84	2204.69	-0.52814	3.3451e-15	2.1963e-14	TRUE
CGI_10002169	56.7752	75.2753	-0.40691	0.26429	0.39623	FALSE
CGI_10002170	0	1.47237	#NAME?	0.46485	0.61981	FALSE
CGI_10002171	1.03239	0.644872	0.6789	0.94284	1	FALSE
CGI_10002172	926.263	1218.15	-0.3952	3.9908e-05	0.0001251	TRUE
CGI_10002173	1568.96	1500.93	0.063948	0.37576	0.52645	FALSE
CGI_10002175	4.01969	12.8883	-1.6809	0.041952	0.080888	FALSE
CGI_10002176	2.04853	1.8511	0.14621	1	1	FALSE
CGI_10002177	0.98715	0.939346	0.071613	1	1	FALSE
CGI_10002178	4.94248	4.02426	0.29651	0.85629	0.95405	FALSE
CGI_10002179	236.751	262.663	-0.14984	0.30665	0.44533	FALSE
CGI_10002180	176.076	160.704	0.13179	0.45131	0.60606	FALSE
CGI_10002181	19581.5	16700.6	0.22959	0.0052776	0.012194	TRUE
CGI_10002182	84.6163	207.238	-1.2923	3.1458e-11	1.6697e-10	TRUE
CGI_10002184	33.716	31.3307	0.10586	0.89081	0.97868	FALSE
CGI_10002185	0.761322	1.52903	-1.006	0.77872	0.89811	FALSE
CGI_10002186	0	0	NA	NA	NA	NA
CGI_10002187	0.351668	0	Inf	0.98033	1	FALSE
CGI_10002188	0.351668	0	Inf	0.98033	1	FALSE
CGI_10002191	190.439	125.696	0.5994	0.001015	0.00264	TRUE
CGI_10002192	0.98715	1.55626	-0.65674	0.94052	1	FALSE
CGI_10002193	515.016	129.84	1.9879	6.7288e-37	9.2498e-36	TRUE
CGI_10002194	2.46805	2.73452	-0.14792	1	1	FALSE
CGI_10002195	0.351668	0.617279	-0.81171	1	1	FALSE
CGI_10002196	259.838	402.024	-0.62967	0.00029742	0.00083488	TRUE
CGI_10002198	0	0	NA	NA	NA	NA
CGI_10002199	0	0	NA	NA	NA	NA
CGI_10002201	0	0	NA	NA	NA	NA
CGI_10002204	0	0	NA	NA	NA	NA
CGI_10002205	0	0	NA	NA	NA	NA
CGI_10002209	0	0	NA	NA	NA	NA
CGI_10002213	0	0	NA	NA	NA	NA
CGI_10002214	152.258	186.825	-0.29517	0.084382	0.1496	FALSE
CGI_10002215	74.0994	109.408	-0.56218	0.031824	0.063051	FALSE
CGI_10002216	895.739	925.327	-0.046885	0.60776	0.75388	FALSE
CGI_10002217	44.546	37.0492	0.26585	0.45156	0.60636	FALSE
CGI_10002218	441.069	346.932	0.34635	0.035667	0.069867	FALSE
CGI_10002219	8037.75	6407.7	0.32699	4.0167e-11	2.1175e-10	TRUE
CGI_10002220	376.115	450.721	-0.26106	0.02529	0.051279	FALSE
CGI_10002221	0	0.911752	#NAME?	0.64631	0.78556	FALSE
CGI_10002222	0	0	NA	NA	NA	NA
CGI_10002223	0	0	NA	NA	NA	NA
CGI_10002224	2076.1	1916.44	0.11545	0.081902	0.14596	FALSE
CGI_10002225	603.208	671.203	-0.15409	0.13373	0.22318	FALSE
CGI_10002226	2137.02	1299.13	0.71805	2.1306e-11	1.1425e-10	TRUE
CGI_10002227	30.4185	26.0407	0.22418	0.64474	0.78465	FALSE
CGI_10002228	2271.74	2409.56	-0.084973	0.17024	0.27473	FALSE
CGI_10002229	245.762	246.294	-0.0031187	0.97585	1	FALSE
CGI_10002230	436.067	868.21	-0.99349	3.004e-21	2.5379e-20	TRUE
CGI_10002231	399.174	285.253	0.48478	0.0001825	0.0005277	TRUE
CGI_10002232	392.932	380.411	0.046723	0.75297	0.87654	FALSE
CGI_10002233	32.4261	63.9479	-0.97974	0.010844	0.023706	TRUE
CGI_10002234	11.3235	47.5693	-2.0707	3.6768e-05	0.00011568	TRUE
CGI_10002235	1.3162	14.7242	-3.4837	0.00065613	0.0017567	TRUE
CGI_10002236	13.2558	9.80163	0.43553	0.57948	0.72699	FALSE
CGI_10002237	29.4093	17.3204	0.7638	0.11271	0.19252	FALSE
CGI_10002238	20.6083	54.9316	-1.4144	0.00018392	0.00053163	TRUE
CGI_10002239	82.5846	85.962	-0.057826	0.82696	0.92885	FALSE
CGI_10002240	335.841	255.226	0.396	0.0032216	0.0077367	TRUE
CGI_10002242	1483.71	1759.94	-0.24632	0.00042384	0.0011638	TRUE
CGI_10002243	38.9614	64.7452	-0.73273	0.023053	0.047102	TRUE
CGI_10002244	2.40657	3.43605	-0.51377	0.83082	0.93214	FALSE
CGI_10002245	0	0.925918	#NAME?	0.64326	0.78348	FALSE
CGI_10002246	0.732329	2.41208	-1.7197	0.48148	0.63679	FALSE
CGI_10002247	12.6139	4.24938	1.5697	0.071643	0.1299	FALSE
CGI_10002248	1112.4	2061.74	-0.89018	1.8133e-36	2.4586e-35	TRUE
CGI_10002249	0.380661	3.74469	-3.2983	0.1406	0.2329	FALSE
CGI_10002250	336.939	827.76	-1.2967	3.4212e-35	4.5173e-34	TRUE
CGI_10002251	2.11638	5.48283	-1.3733	0.30678	0.44548	FALSE
CGI_10002252	1289.55	1124.69	0.19734	0.011923	0.025878	TRUE
CGI_10002254	92.9755	64.1409	0.53561	0.069014	0.12566	FALSE
CGI_10002256	0.6581	0	Inf	0.75115	0.87491	FALSE
CGI_10002257	862.503	582.784	0.56557	1.8707e-09	8.7734e-09	TRUE
CGI_10002258	2.28397	2.44005	-0.095366	0.99293	1	FALSE
CGI_10002259	33.1897	110.214	-1.7315	1.0412e-09	4.989e-09	TRUE
CGI_10002260	12.5461	63.0651	-2.3296	5.3083e-09	2.4063e-08	TRUE
CGI_10002261	2117.99	1497.67	0.49998	1.5076e-13	9.11e-13	TRUE
CGI_10002262	0	0	NA	NA	NA	NA
CGI_10002263	1138.26	1267.35	-0.15499	0.049538	0.093706	FALSE
CGI_10002264	753.016	1036.31	-0.46071	5.7896e-08	2.4162e-07	TRUE
CGI_10002265	604.212	405.256	0.57622	1.2886e-07	5.1989e-07	TRUE
CGI_10002266	621.652	259.828	1.2585	4.6239e-20	3.7342e-19	TRUE
CGI_10002273	0	0	NA	NA	NA	NA
CGI_10002275	0	0	NA	NA	NA	NA
CGI_10002277	0	0	NA	NA	NA	NA
CGI_10002283	470.875	925.427	-0.97477	3.0142e-24	2.842e-23	TRUE
CGI_10002284	22.3826	34.2576	-0.61405	0.16061	0.26122	FALSE
CGI_10002285	63.4729	28.3993	1.1603	0.00090392	0.002369	TRUE
CGI_10002286	0.380661	0.322436	0.23949	1	1	FALSE
CGI_10002287	159.962	61.5641	1.3776	6.7806e-10	3.2878e-09	TRUE
CGI_10002288	0	0	NA	NA	NA	NA
CGI_10002289	645.615	595.134	0.11746	0.37715	0.52786	FALSE
CGI_10002290	37.1676	93.9623	-1.338	3.8079e-06	1.341e-05	TRUE
CGI_10002291	1.03239	3.40846	-1.7231	0.39264	0.54312	FALSE
CGI_10002292	297.077	250.872	0.24388	0.080884	0.1444	FALSE
CGI_10002293	110.42	259.189	-1.231	3.432e-10	1.6973e-09	TRUE
CGI_10002294	452.526	410.819	0.1395	0.22943	0.35202	FALSE
CGI_10002295	990.542	1052.45	-0.087464	0.3151	0.45552	FALSE
CGI_10002296	147.517	571.97	-1.9551	9.3797e-49	1.6733e-47	TRUE
CGI_10002297	112.406	120.464	-0.09988	0.68353	0.81884	FALSE
CGI_10002298	36.4255	39.0692	-0.10108	0.84849	0.94783	FALSE
CGI_10002299	586.72	887.213	-0.59661	3.4018e-09	1.5643e-08	TRUE
CGI_10002300	0	0	NA	NA	NA	NA
CGI_10002301	0	0	NA	NA	NA	NA
CGI_10002302	18.5465	64.0727	-1.7886	1.3009e-06	4.7974e-06	TRUE
CGI_10002303	571.183	391.082	0.54648	3.1603e-05	0.00010017	TRUE
CGI_10002304	149.213	116.649	0.3552	0.086219	0.15253	FALSE
CGI_10002305	4.91986	0	Inf	0.016695	0.035195	TRUE
CGI_10002306	22.8116	53.6263	-1.2332	0.0013977	0.0035638	TRUE
CGI_10002307	370.142	376.914	-0.026159	0.85865	0.95587	FALSE
CGI_10002308	1322.13	9351.26	-2.8223	0	0	TRUE
CGI_10002309	0.761322	1.87869	-1.3031	0.66124	0.79865	FALSE
CGI_10002310	190.037	153.537	0.3077	0.12461	0.20987	FALSE
CGI_10002311	10340.1	7088.29	0.54474	2.7007e-29	3.0351e-28	TRUE
CGI_10002312	0	0	NA	NA	NA	NA
CGI_10002314	40.255	5.90369	2.7695	1.8573e-07	7.3957e-07	TRUE
CGI_10002315	1.09037	6.64693	-2.6079	0.059241	0.10988	FALSE
CGI_10002316	18.8822	8.97629	1.0728	0.21187	0.32974	FALSE
CGI_10002317	31.4576	23.3773	0.4283	0.3442	0.48959	FALSE
CGI_10002318	176.389	159.85	0.14204	0.4071	0.55781	FALSE
CGI_10002319	206.851	7.13862	4.8568	5.2026e-56	1.0733e-54	TRUE
CGI_10002320	23.818	10.0278	1.248	0.033211	0.065528	FALSE
CGI_10002321	1.87431	0.925549	1.018	0.78742	0.90311	FALSE
CGI_10002322	20.0761	39.3919	-0.97242	0.019165	0.039891	TRUE
CGI_10002323	6.91652	1.20586	2.52	0.1172	0.19907	FALSE
CGI_10002324	2.17437	4.89389	-1.1704	0.39556	0.54607	FALSE
CGI_10002326	6.73907	18.1464	-1.4291	0.034988	0.068672	FALSE
CGI_10002327	11.6201	4.97778	1.223	0.14157	0.23431	FALSE
CGI_10002328	189.283	319.507	-0.7553	2.6135e-07	1.0252e-06	TRUE
CGI_10002329	167.904	277.209	-0.72334	4.3357e-06	1.516e-05	TRUE
CGI_10002330	17.7306	132.916	-2.9062	3.2252e-22	2.8234e-21	TRUE
CGI_10002331	22.7922	37.4577	-0.71672	0.090719	0.15959	FALSE
CGI_10002332	594.891	1016.8	-0.77334	5.7279e-18	4.2718e-17	TRUE
CGI_10002333	10.1879	22.8316	-1.1642	0.046864	0.089311	FALSE
CGI_10002334	16.7826	26.7708	-0.6737	0.21214	0.33	FALSE
CGI_10002335	847.507	943.707	-0.15511	0.083149	0.14781	FALSE
CGI_10002336	3.72277	9.81832	-1.3991	0.28297	0.41888	FALSE
CGI_10002337	0	0	NA	NA	NA	NA
CGI_10002338	0	0	NA	NA	NA	NA
CGI_10002339	378.486	251.704	0.58851	9.7124e-06	3.2614e-05	TRUE
CGI_10002340	92.3407	180.632	-0.96802	2.3989e-06	8.63e-06	TRUE
CGI_10002341	4746.4	1168.46	2.0222	4.2621e-236	4.5907e-234	TRUE
CGI_10002342	0	0.925918	#NAME?	0.64326	0.78348	FALSE
CGI_10002343	77.7485	49.2792	0.65784	0.022935	0.04689	TRUE
CGI_10002344	6.11983	2.49634	1.2937	0.30565	0.44437	FALSE
CGI_10002345	213.379	87.1988	1.291	5.0948e-06	1.7674e-05	TRUE
CGI_10002346	132.621	154.232	-0.21778	0.23048	0.35336	FALSE
CGI_10002347	218.024	127.135	0.77812	1.2115e-05	4.0278e-05	TRUE
CGI_10002348	36.8612	53.4418	-0.53586	0.11906	0.20165	FALSE
CGI_10002349	3.55842	0.911383	1.9651	0.3148	0.45519	FALSE
CGI_10002351	376.313	79.9796	2.2342	4.7108e-12	2.6362e-11	TRUE
CGI_10002352	11.785	13.5458	-0.2009	0.85718	0.95468	FALSE
CGI_10002353	5.63595	19.4761	-1.789	0.02339	0.047706	TRUE
CGI_10002355	1.66787	0.294474	2.5018	0.49446	0.6498	FALSE
CGI_10002356	1.03239	5.14623	-2.3175	0.14711	0.24216	FALSE
CGI_10002357	0	0.953512	#NAME?	0.63746	0.78023	FALSE
CGI_10002358	3.08091	5.8899	-0.93488	0.4812	0.6366	FALSE
CGI_10002359	14.3209	15.7347	-0.13583	0.87911	0.96912	FALSE
CGI_10002360	3557.97	5049.83	-0.50518	1.6367e-17	1.1986e-16	TRUE
CGI_10002361	661.055	1512.32	-1.1939	9.9315e-49	1.7696e-47	TRUE
CGI_10002363	757.407	703.734	0.10604	0.45286	0.60795	FALSE
CGI_10002364	4.35511	0.631076	2.7868	0.13794	0.22912	FALSE
CGI_10002365	131.073	65.462	1.0016	1.5687e-05	5.1516e-05	TRUE
CGI_10002366	124.824	4.58599	4.7665	1.695e-35	2.2484e-34	TRUE
CGI_10002367	96.3042	106.009	-0.13852	0.53831	0.68922	FALSE
CGI_10002368	1.33882	1.51487	-0.17823	1	1	FALSE
CGI_10002369	2.53241	2.39792	0.078731	1	1	FALSE
CGI_10002370	24.5503	58.4057	-1.2504	0.00047414	0.0012924	TRUE
CGI_10002371	4.3455	23.3773	-2.4275	0.0015822	0.0039968	TRUE
CGI_10002372	8.00077	4.66987	0.77676	0.41712	0.56821	FALSE
CGI_10002373	3.42621	3.18297	0.10624	0.96782	1	FALSE
CGI_10002374	175.555	126.395	0.47398	0.01062	0.023257	TRUE
CGI_10002375	3076.65	1548.49	0.9905	3.3896e-55	6.8889e-54	TRUE
CGI_10002376	1.52264	0.322436	2.2395	0.63009	0.77433	FALSE
CGI_10002377	235.013	191.208	0.2976	0.061132	0.11284	FALSE
CGI_10002379	0	0.322436	#NAME?	1	1	FALSE
CGI_10002380	29.9804	19.5055	0.62014	0.1797	0.28691	FALSE
CGI_10002381	71.2831	263.811	-1.8879	1.1421e-23	1.0527e-22	TRUE
CGI_10002382	218.5	321.978	-0.55933	8.7662e-05	0.00026387	TRUE
CGI_10002383	97.8376	106.537	-0.12289	0.61534	0.76072	FALSE
CGI_10002384	7.87179	75.9766	-3.2708	2.4674e-15	1.6323e-14	TRUE
CGI_10002385	63.8535	240.21	-1.9115	3.2362e-22	2.8323e-21	TRUE
CGI_10002386	10.007	7.64331	0.38875	0.82519	0.92753	FALSE
CGI_10002387	24.3792	83.4865	-1.7759	7.0184e-08	2.9054e-07	TRUE
CGI_10002388	0	0	NA	NA	NA	NA
CGI_10002389	5.40688	0	Inf	0.021384	0.044025	TRUE
CGI_10002390	2.75824	1.24799	1.1441	0.57721	0.72487	FALSE
CGI_10002391	10.646	25.8874	-1.2819	0.0158	0.033494	TRUE
CGI_10002392	29.6763	16.3785	0.85751	0.075722	0.13623	FALSE
CGI_10002394	86.2614	24.4277	1.8202	3.7175e-06	1.3108e-05	TRUE
CGI_10002395	122.426	51.13	1.2597	5.8374e-07	2.2173e-06	TRUE
CGI_10002396	1902.68	501.587	1.9235	1.5503e-66	3.7686e-65	TRUE
CGI_10002397	2.90032	2.45384	0.24117	0.9925	1	FALSE
CGI_10002398	5.54897	22.4238	-2.0147	0.002464	0.0060378	TRUE
CGI_10002399	0.703336	1.22002	-0.79462	0.91156	0.99452	FALSE
CGI_10002400	43.2747	11.3597	1.9296	2.5963e-05	8.3135e-05	TRUE
CGI_10002401	2.75824	10.6724	-1.9521	0.096217	0.1679	FALSE
CGI_10002402	174.202	173.277	0.0076793	0.9351	1	FALSE
CGI_10002404	1.39043	26.4037	-4.2471	2.5278e-05	8.1015e-05	TRUE
CGI_10002405	22.9728	131.203	-2.5138	2.7646e-18	2.0939e-17	TRUE
CGI_10002406	0.703336	3.40698	-2.2762	0.2824	0.41817	FALSE
CGI_10002407	1301.3	955.218	0.44605	1.2912e-08	5.6872e-08	TRUE
CGI_10002408	0	0.308639	#NAME?	1	1	FALSE
CGI_10002410	1.52264	0.911752	0.73987	0.93116	1	FALSE
CGI_10002411	13.8594	25.1177	-0.85784	0.10533	0.18177	FALSE
CGI_10002412	1496.57	975.248	0.61782	4.251e-16	2.9073e-15	TRUE
CGI_10002413	568.371	413.647	0.45843	0.00044062	0.0012066	TRUE
CGI_10002415	766.19	897.459	-0.22814	0.0097827	0.021556	TRUE
CGI_10002416	239.906	33.205	2.853	0.0015208	0.0038542	TRUE
CGI_10002417	74.7386	33.8397	1.1431	0.00024245	0.0006898	TRUE
CGI_10002418	66.7218	36.8251	0.85747	0.0064898	0.014757	TRUE
CGI_10002419	152.08	212.579	-0.48317	0.0054011	0.012455	TRUE
CGI_10002420	793.219	870.028	-0.13334	0.13849	0.22995	FALSE
[truncated: 28,848 more rows]
